# Supplementary material for: Untargeted Lipidomic Approach for Studying Different Nervous System Tissues of the Murine Model of Krabbe Disease
Source: Biomolecules. 2023 Oct 23;13(10):1562. doi: 10.3390/biom13101562 (PMC10605133; doi:10.3390/biom13101562)
Supplement: Supplementary file 1 [file biomolecules-13-01562-s001.zip]

Archive with 2 entries (2 files):
- Supplementary File Tables S1-S10.xlsx
- Supplementary Materials Figure S1.pdf
