# Supplementary material for: Untargeted Lipidomic Approach for Studying Different Nervous System Tissues of the Murine Model of Krabbe Disease
Source: Biomolecules. 2023 Oct 23;13(10):1562. doi: 10.3390/biom13101562 (PMC10605133; doi:10.3390/biom13101562)
Supplement: Supplementary file 1 [file biomolecules-13-01562-s001.zip › Supplementary File Tables S1-S10.xlsx]

## Sheet: Index
Sheet	Content
Table S1	Gradient table for liquid chromatographic separation
Table S2	Table for the standard used to semi-quantify each of lipid classes
Table S3	Information table of all lipid classes in Brain tissue
Table S4	Information table of all lipid classes in Cerebellum tissue
Table S5	Information table of all lipid classes in Spinal Cord tissue
Table S6	Information table of all lipid classes in Sciatic Nerve tissue
Table S7	Concentration table (in µg/µg of protein) of the lipid molecular species annotated in Brain tissue
Table S8	Concentration table (in µg/µg of protein) of the lipid molecular species annotated in Cerebellum tissue
Table S9	Concentration table (in µg/µg of protein) of the lipid molecular species annotated in Spinal Cord tissue
Table S10	Concentration table (in µg/µg of protein) of the lipid molecular species annotated in Sciatic Nerve tissue
Table S11	Correlation Table between PSY concentration and each lipid class annotated and semi-quantified

## Sheet: Table S1
Time (min)	Solvent A (%)	Solvent B (%)	Solvent C (%)	Solvent D (%)
0	27	14	24	35
1	12.6	17.2	27.2	43
3.5	0	20	30	50
11	0	0	30	50
15	0	5	20	75
15.1	0	5	5	90
21	0	5	5	90
23	27	14	24	35
23.1	27	14	24	35
28	Stop	Stop	Stop	Stop

## Sheet: Table S2 
Standard	Class
Cholesteryl 18:1(d7)	CE
Cer 18:1;O2(d7)_15:0	Cer[NS]
PG 15:0_18:1(d7)	CL
DG 15:0_18:1(d7)_0:0	DG
Cer 18:1;O2(d7)_15:0	Hex-Cer
LPC 18:1(d7)	LPC
LPE 18:1(d7)	LPE
PI 15:0_18:1(d7)	LPI
PS 15:0_18:1(d7)	PA
PC 15:0_18:1(d7)	PC
PC 15:0_18:1(d7)	PC O
PE 15:0_18:1(d7)	PE
PE 15:0_18:1(d7)	PE O
PG 15:0_18:1(d7)	PG
PI 15:0_18:1(d7)	PI
PI 15:0_18:1(d7)	PI O
PS 15:0_18:1(d7)	PS
Cer 18:1;O2(d7)_15:0	SHex-Cer
SM 18:1;2O/18:1(d9)	SM

## Sheet: Table S3 
Brain
Metabolite	B.01.WT	B.06.WT	B.08.WT	B.10.WT	B.11.WT	B.16.WT	B.03.HOM	B.05.HOM	B.07.HOM	B.12.HOM	B.13.HOM
Label	WT	WT	WT	WT	WT	WT	HOM	HOM	HOM	HOM	HOM
CE 18:1	0.0102168	0.00526854	0.0055059	0.0061442	0.0065899	0.00757641	0.00680544	0.00669704	0.00928639	0.00697081	0.00647154
CE 18:2	0.0102708	0.00415262	0.0042586	0.0110599	0.0067285	0.00432073	0.00539461	0.00924977	0.00771151	0.00664732	0.00747521
CE 20:1	0.00415817	0.00419499	0.00421567	0.00444709	0.00467028	0.00425867	0.00415918	0.00456152	0.00435727	0.00425787	0.00387644
CE 20:3	0.00738384	0.0058506	0.00929632	0.00617008	0.00728153	0.00653766	0.00623998	0.00652773	0.00740904	0.00763655	0.00683254
CE 20:4	0.0127993	0.0110339	0.0124812	0.0171675	0.0468887	0.0562931	0.0178675	0.0268871	0.0257108	0.0624813	0.053938
CE 22:3	0.00350796	0.000271361	0.000543121	0.000286265	0.00193952	0.000176254	0.000379254	0.000213503	0.00205112	0.00203273	0.00130662
CE 22:4	0.00225743	0.00119278	0.00182179	0.00211859	0.00687637	0.00757617	0.00426478	0.00528345	0.00589695	0.00996949	0.00749468
CE 22:5	0.00570033	0.0008601	0.00300647	0.00315355	0.00192688	0.00193963	0.00133454	0.00176885	0.00235833	0.00214432	0.00243703
CE 22:6	0.00868864	0.00824368	0.00957042	0.0100816	0.0384487	0.0466588	0.0147068	0.0180005	0.0201274	0.0629264	0.0535144
CE 24:2	0.000253549	0.00158494	0.000644099	0.000572401	0.000943143	0.000915827	0.000401358	0.000604635	0.000510189	0.00187683	0.00256414
CE 24:3	0.00600289	0.00159733	0.00362098	0.00287063	0.00210003	0.00205155	0.00266944	0.00130113	0.00216484	0.00203683	0.00246473
CE 24:4	0.00118298	0.000442434	0.0021956	0.00031305	0.000690554	0.000958755	0.00153588	0.00204404	0.00176937	0.0021355	0.00141172
CE 24:6	0.00286621	0.00185898	0.00274952	0.00222651	0.00332076	0.00281971	0.00230099	0.0032013	0.00303754	0.00267622	0.00301596
CE 26:4	0.000182211	0.000200212	0.000152546	0.000142424	0.000158893	0.000117782	0.000192811	6.24e-05	6.8e-05	5.27e-05	8.68e-05
Cer[NS] 15:1;O2_15:0	0.000666169	0.000682286	0.000676944	0.000639508	0.00062727	0.00064488	0.000722549	0.000685193	0.000684931	0.000805166	0.00065882
Cer[NS] 18:1;O2_16:0	0.0119806	0.010496	0.00975516	0.00874707	0.0133383	0.017304	0.0141093	0.0160766	0.0135011	0.0187464	0.0196105
Cer[NS] 18:1;O2_17:0	0.00111712	0.000884318	0.000794123	0.000718239	0.0010351	0.00162232	0.000781611	0.000903268	0.000795012	0.0011532	0.00111472
Cer[NS] 18:1;O2_18:0	0.170457	0.152285	0.15337	0.137088	0.188017	0.22536	0.144821	0.156385	0.14223	0.154581	0.188501
Cer[NS] 18:1;O2_19:0	0.000538174	0.000442439	0.000405987	0.000381623	0.000524169	0.000801752	0.000278788	0.000308592	0.000273414	0.00040379	0.000426265
Cer[NS] 18:1;O2_20:0	0.0127942	0.0108058	0.00982301	0.00906109	0.0136549	0.0208485	0.00979325	0.0108263	0.00928761	0.0148217	0.0154212
Cer[NS] 18:1;O2_22:0	0.0110048	0.00875994	0.00700475	0.00743477	0.010943	0.0140025	0.00940167	0.0120576	0.0095916	0.015423	0.0133309
Cer[NS] 18:1;O2_23:0	0.00150682	0.00116129	0.000981362	0.0020187	0.00249591	0.003326	0.000494603	0.000544048	0.000491661	0.00140435	0.00115319
Cer[NS] 18:1;O2_23:1	0.000543941	0.000456649	0.000334916	0.00042185	0.000329233	0.000561219	0.000257498	0.000193941	0.000269567	0.000265985	0.000261566
Cer[NS] 18:1;O2_24:0	0.00509622	0.00388208	0.00295278	0.00327225	0.00486733	0.00624225	0.00382763	0.0051901	0.00408813	0.00702127	0.00514626
Cer[NS] 18:1;O2_24:1	0.0378297	0.0311741	0.0234761	0.0283042	0.0246434	0.0368499	0.0320739	0.0420694	0.0337473	0.0352184	0.0315932
Cer[NS] 18:1;O2_24:2	0.00410023	0.00352904	0.00299208	0.00332773	0.00358128	0.00458123	0.00402038	0.00513597	0.00442708	0.00534461	0.00438929
Cer[NS] 18:1;O2_25:1	1.65e-05	1.52e-05	1.65e-05	1.38e-05	4.8e-06	0.000440418	1.39e-05	1.53e-05	8.5e-06	9.65e-06	1.26e-05
Cer[NS] 18:2;O2_16:0	0.00135145	0.00114398	0.00106559	0.000993597	0.00112305	0.00144527	0.00154397	0.00191151	0.00169192	0.00204257	0.00181272
Cer[NS] 18:2;O2_18:0	0.0862643	0.0767639	0.0740251	0.0642937	0.0704745	0.0938932	0.076373	0.0861018	0.078843	0.0727987	0.0719776
Cer[NS] 18:2;O2_22:0	0.00242858	0.0019703	0.00153903	0.00190462	0.00168697	0.00276399	0.00215883	0.00283378	0.00231216	0.00240192	0.00226021
Cer[NS] 18:2;O2_24:2	0.00024692	0.000122247	0.000201797	0.000211389	0.000167548	0.000174632	0.000250362	0.000128071	0.000303456	0.000230241	0.000292876
CL 16:0_20:4_18:1_22:6	0.00011309	0.000127901	7.33e-05	0.000113115	3.17e-05	6.69e-05	9.75e-05	0.000160691	7.68e-05	0.000155488	3.56e-05
CL 18:0_18:4_18:1_18:1	0.000967605	0.00089364	0.00108951	0.00119866	0.000990144	0.00148138	0.00107179	0.000914732	0.00107705	0.000866375	0.0011295
CL 18:1_18:1_18:1_18:1	0.00728821	0.00695273	0.00686743	0.00821827	0.00534617	0.00757331	0.006495	0.00744011	0.00755091	0.00581983	0.00648096
CL 18:1_18:1_18:1_18:2	0.000271567	0.00362298	0.00423926	0.00442517	0.00373245	0.00425448	0.00363124	0.00376933	0.0048804	0.00366979	0.00385564
CL 18:1_18:1_18:1_20:4	0.0013706	0.00085766	0.00138736	0.00107039	0.00105922	0.0065076	0.00139107	0.000579232	0.00119143	0.00492705	0.00114917
CL 18:1_18:2_18:1_18:2	0.000104205	0.000103622	0.000229346	0.00011425	0.00163617	0.00156795	0.000124326	0.000112919	0.000177736	0.000168527	0.000127933
CL 18:1_18:2_18:1_18:3	0.00467346	0.00432928	0.0046282	0.00466814	0.00407962	0.0052838	0.00354243	0.00498372	0.00548648	0.00428106	0.00445605
CL 18:1_18:2_18:2_18:2	0.00461046	9.1e-05	2.86e-05	0.000676202	0.000478157	0.00051775	0.0034092	0.00462699	0.00552179	0.000594864	0.000546093
CL 18:1_20:4_18:1_20:4	0.00143689	0.00098578	0.00137318	0.00132795	0.00137337	0.00515166	0.000590973	0.00114673	0.00166175	0.0012172	0.00113886
CL 18:2_18:2_18:2_18:2	0.000432814	7.82e-05	0.000428368	7.63e-05	0.000214526	0.000214406	0.000259386	6.1e-05	0.000574025	0.000318553	2.55e-05
DG 16:0_16:0	0.00464623	0.00358284	0.00382342	0.00351449	0.00360909	0.00348061	0.0045088	0.00436447	0.0038182	0.00298222	0.00362874
DG 16:0_16:1	0.00165323	0.000844554	0.000962272	0.000947425	0.00077099	0.000567993	0.00117483	0.00122613	0.00131877	0.000555148	0.000837583
DG 16:0_18:1	0.0163279	0.0278114	0.0277869	0.0302799	0.0154934	0.0175817	0.0326651	0.0318352	0.0293886	0.0114318	0.0190194
DG 16:0_18:2	0.00214757	0.00090705	0.00113607	0.00105406	0.000971593	0.00068273	0.00122774	0.00127554	0.00138285	0.000842474	0.000848462
DG 18:0_18:0	0.0141465	0.00793393	0.00785219	0.00827546	0.00886508	0.00926723	0.00850597	0.00847401	0.00877051	0.00978636	0.00877717
DG 18:0_18:1	0.0230101	0.0208088	0.0196592	0.0224827	0.00747002	0.0104691	0.0167019	0.0171149	0.0172652	0.0052648	0.00912012
DG 18:0_18:2	0.00326425	0.00272442	0.00282406	0.00293129	0.00172255	0.0016396	0.00290246	0.00288415	0.00321534	0.00153141	0.00193937
DG 18:0_20:1	0.00769553	0.0069431	0.00544438	0.00695405	0.00243605	0.00337454	0.00505222	0.00593293	0.00546611	0.00193297	0.00270713
DG 18:0_20:3	0.00414397	0.00380419	0.00315113	0.00377064	0.00276573	0.00282128	0.00321792	0.00306835	0.00326023	0.00187993	0.00206259
DG 18:0_22:4	0.00476113	0.00417649	0.0042238	0.0047684	0.00323458	0.00364721	0.00376165	0.00370591	0.00451688	0.00278657	0.00289279
DG 18:0_26:6	0.0517054	0.0103198	0.00887443	0.00965588	0.00955921	0.011304	0.0190945	0.0117173	0.0111238	0.0103879	0.0103863
DG 18:1_18:1	0.00714647	0.00520416	0.00557017	0.00618608	0.00255564	0.00257458	0.00457107	0.00444882	0.00473083	0.00172834	0.00206988
DG 18:1_18:2	0.00153774	0.000859004	0.00113588	0.000981806	0.000957256	0.00204932	0.000980903	0.00121366	0.0012664	0.000450461	0.00028164
DG 18:1_20:1	0.00325098	0.00304167	0.00263518	0.00340922	0.00075115	0.00100213	0.00206085	0.0020773	0.00224182	0.00105754	0.000753026
DG 18:1_22:0	0.00546994	0.00560077	0.00450219	0.0055704	0.00139233	0.00211335	0.00476644	0.00559261	0.00537852	0.00119899	0.00258187
DG 18:1_22:1	0.00276875	0.00265101	0.00241919	0.00273325	0.000580693	0.000866904	0.00193635	0.00222951	0.00232049	0.00060665	0.000771205
DG 18:1_24:0	0.0092099	0.00808798	0.00637219	0.00800884	0.00246481	0.00339035	0.00651405	0.00757428	0.00730059	0.00218913	0.00329002
DG 18:1_24:1	0.00362358	0.00330147	0.00272466	0.00346426	0.000720848	0.000998897	0.00270266	0.00304569	0.00310548	0.000657773	0.000983525
DG 18:1_26:0	0.0019391	0.0019948	0.00157607	0.00162381	0.00123933	0.00103518	0.00156469	0.00168228	0.00175525	0.00115946	0.00103192
DG 18:1_26:1	0.00124677	0.00122908	0.000935088	0.00128677	0.000427751	0.000492234	0.00108223	0.00117809	0.00117832	0.00018147	9.09e-05
DG 18:2_18:3	1.05e-05	0.000123158	0.000384715	8.92e-06	5.84e-05	5.53e-05	0.000161762	0.000191201	0.000157971	0.000107372	0.000560701
DG 20:1_20:4	0.00150197	0.0012142	0.00124236	0.00137561	0.00103045	0.00103272	0.00123608	0.00131943	0.00142352	0.000974141	0.000949782
Hex-Cer 18:1;O2_24:1	0.00566446	0.00459876	0.00321034	0.00427172	0.00365953	0.00479589	0.00360452	0.0044485	0.00356829	0.00334786	0.00370667
Hex-Cer 19:0;O2_24:0	0.0194511	0.0154842	0.00989662	0.0120091	0.0108663	0.0164428	0.012082	0.0150913	0.0116324	0.0109041	0.0125358
Hex-Cer 24:0;O2_18:0	0.00447566	0.00359442	0.00225442	0.00286616	0.00222826	0.00393144	0.000489817	0.000608723	0.000473282	0.000425261	0.000502476
Hex-Cer 25:1;O2_18:0	0.0103967	0.00848787	0.0054423	0.00685628	0.00467898	0.00890134	0.00639697	0.00790594	0.00586144	0.0047509	0.0062036
LPC 16:0	0.0921328	0.0786788	0.079705	0.0746185	0.120768	0.151036	0.0788011	0.106693	0.0934128	0.133678	0.126864
LPC 18:0	0.0431038	0.0338064	0.0371896	0.036044	0.0514121	0.0698309	0.0329361	0.0440714	0.0382014	0.0533517	0.0534467
LPC 18:1	0.0576307	0.0539629	0.0514919	0.0500497	0.0559716	0.0657932	0.0443089	0.0566992	0.0523421	0.0514376	0.0546688
LPC 20:4	0.014937	0.0139373	0.013156	0.0121542	0.0222673	0.0208158	0.0132086	0.0167699	0.0158668	0.0236071	0.0228497
LPC 22:6	0.0125692	0.0120336	0.010771	0.0100347	0.0196396	0.0192416	0.0108003	0.0146405	0.0131976	0.0213587	0.0206381
LPE 16:0	0.0293765	0.0233255	0.0248351	0.0243362	0.0137545	0.0208292	0.0235838	0.0332937	0.0279559	0.014341	0.0134254
LPE 18:0	0.176148	0.141421	0.151582	0.146026	0.0865647	0.143123	0.135573	0.180972	0.158712	0.0824613	0.0872502
LPE 18:1	0.0662063	0.0546124	0.0530402	0.0594292	0.0349365	0.0454195	0.0448488	0.0647478	0.0549891	0.0322031	0.0302826
LPE 18:2	0.0024826	0.00161708	0.00199617	0.0018344	0.00201017	0.00194713	0.00174651	0.00234435	0.00230276	0.00190992	0.00230213
LPE 20:1	0.00990374	0.00864608	0.00824536	0.0103575	0.00380464	0.00612319	0.0063096	0.00860557	0.00714824	0.00282495	0.00280469
LPE 20:4	0.138866	0.108351	0.114508	0.10123	0.109135	0.106712	0.106123	0.163164	0.135644	0.121658	0.0962283
LPE 22:6	0.0827508	0.0619606	0.0592361	0.0550561	0.0671011	0.0772034	0.0594271	0.0969248	0.0731363	0.111368	0.0603121
LPI 18:0	0.0100387	0.00736804	0.00941096	0.00764186	0.00823019	0.011377	0.00695429	0.00796087	0.00930804	0.00413666	0.00387012
LPI 18:1	0.00374539	0.0031139	0.00331902	0.00304408	0.00136661	0.00188601	0.00246484	0.00339041	0.0034659	0.00110933	0.00102966
LPI 20:4	0.0235956	0.0191923	0.0183156	0.0166926	0.0146866	0.0127449	0.0139479	0.0157036	0.0197878	0.0152226	0.0116126
PA 16:0_18:1	0.0122463	0.0111177	0.00875431	0.0106944	0.00110689	0.00276089	0.0100951	0.0100036	0.0113317	0.00121513	0.00165933
PA 16:0_20:4	0.00403635	0.003226	0.00312081	0.0028118	0.000261901	0.000519479	0.00457698	0.00444267	0.00530874	0.000358594	0.00065002
PA 18:0_18:1	0.0165938	0.013381	0.0114819	0.0141682	0.00238843	0.00451859	0.0100072	0.0117967	0.0119783	0.00146397	0.00200704
PA 18:0_20:4	0.0123526	0.00839827	0.00962986	0.0106117	0.00137748	0.0021893	0.0115884	0.00863532	0.0134118	0.00134461	0.00165494
PA 18:0_22:6	0.0168614	0.0132774	0.0151823	0.0146493	0.00693891	0.0110813	0.0135543	0.0205125	0.0165888	0.00715608	0.00575127
PA 18:1_18:1	0.00687409	0.00549077	0.00512428	0.00628401	0.00219364	0.002262	0.00430115	0.00462994	0.00485794	0.00149934	0.00147245
PA 18:1_20:1	0.0020928	0.00246139	0.00154339	0.00240107	0.00108702	0.0014308	0.00140208	0.00167293	0.00187331	0.00112715	0.000915026
PA 18:1_22:0	0.00228918	0.00188789	0.00159583	0.00183208	0.00132547	0.00166885	0.00142945	0.00236537	0.00172304	0.0012454	0.00119999
PA 18:1_24:1	0.00545184	0.00201358	0.00236779	0.00251981	0.00143003	0.00176653	0.0014541	0.00193829	0.00170182	0.00110114	0.0015564
PA 22:6_22:6	0.000164271	0.000165218	9.96e-05	0.000266837	7.04e-05	3.75e-05	0.000268069	0.000708329	0.00048077	2.96e-05	4.09e-05
PC 14:0_16:0	0.0251315	0.0210584	0.0176971	0.0172367	0.0183226	0.0220112	0.0246339	0.0283768	0.0265081	0.0209701	0.0180103
PC 16:0_16:0	2.46908	2.15318	1.87826	1.81754	1.95846	2.41885	2.00842	2.17449	1.99311	1.60505	1.80114
PC 16:0_16:1	0.152912	0.102961	0.115017	0.215135	0.0865577	0.116068	0.125231	0.308452	0.154588	0.112453	0.208871
PC 16:0_18:0	0.39246	0.336681	0.299768	0.280208	0.286789	0.374262	0.310095	0.316112	0.29542	0.223906	0.261644
PC 16:0_18:1	2.40831	2.06141	1.9953	2.04939	1.82287	1.98963	2.06613	2.32682	2.30579	1.46721	1.69948
PC 16:0_18:2	0.132092	0.103239	0.102296	0.0975514	0.0930158	0.0866746	0.107791	0.133866	0.129275	0.0984818	0.0854023
PC 16:0_20:3	0.0416523	0.0369841	0.0335198	0.0350989	0.036365	0.0342684	0.0331479	0.0421213	0.0371936	0.0301511	0.030376
PC 16:0_20:4	0.581703	0.486016	0.491388	0.459374	0.518394	0.564355	0.537639	0.653711	0.664455	0.5324	0.494037
PC 16:0_22:4	0.0613052	0.051869	0.051657	0.0515586	0.0543384	0.057685	0.0521761	0.0589273	0.0661947	0.0471472	0.0451554
PC 16:0_22:6	0.440958	0.381451	0.340193	0.360654	0.352443	0.435276	0.40174	0.490584	0.488455	0.428852	0.386213
PC 16:1_18:2	0.0161687	0.0147053	0.0038355	0.00141839	0.0122855	0.00788989	0.00143209	0.00978689	0.0102222	0.00736973	0.0069894
PC 16:1_20:4	0.00928108	0.00654414	0.00696373	0.0073533	0.0137731	0.0140014	0.00738999	0.0111794	0.0100786	0.008753	0.00758956
PC 18:0_18:1	1.21543	1.04175	0.960324	1.0308	0.88622	1.05182	0.919791	1.06373	1.045	0.733688	0.808441
PC 18:0_18:2	0.10902	0.0836171	0.089655	0.0942095	0.0808795	0.0835252	0.0802044	0.0955873	0.0936004	0.0620705	0.0711066
PC 18:0_20:1	0.089176	0.0753706	0.0591523	0.0697403	0.0551123	0.071866	0.051009	0.0645607	0.0588784	0.0455828	0.0453149
PC 18:0_20:4	0.480735	0.407364	0.409743	0.384055	0.421534	0.4482	0.420883	0.490682	0.509968	0.379289	0.385547
PC 18:0_22:6	0.179546	0.155467	0.145462	0.153991	0.164432	0.179327	0.153429	0.177805	0.182293	0.155999	0.163191
PC 18:1_18:1	0.424929	0.363389	0.359805	0.380307	0.337953	0.328382	0.330869	0.358962	0.368763	0.210638	0.27017
PC 18:1_20:0	0.00721345	0.00627698	0.0591523	0.0697403	0.0551123	0.071866	0.00480414	0.00579664	0.00537589	0.0455828	0.0453149
PC 18:1_20:4	0.299029	0.257933	0.25575	0.246367	0.263372	0.277791	0.268182	0.322936	0.322916	0.245737	0.23218
PC 18:1_22:0	0.00153515	0.00137946	0.00125263	0.00140227	0.00123669	0.00158417	0.00108882	0.00110379	0.00131621	0.00114722	0.00111419
PC 18:1_24:0	0.000729982	0.00094878	0.00172107	0.00154834	0.00198636	0.00171743	0.000550062	0.00046054	0.00146325	0.000929164	0.000477009
PC 18:1_24:1	0.00195627	0.00178557	0.00155082	0.00196239	0.00167863	0.00193149	0.0014146	0.00159017	0.00163597	0.00153577	0.00137842
PC 18:2_18:2	0.00764837	0.00736794	0.00725786	0.00699708	0.00528799	0.00559444	0.00699295	0.00818451	0.00878685	0.00588084	0.00506729
PC 18:2_20:4	0.0146344	0.0126177	0.0118462	0.0122449	0.0146749	0.0147328	0.0118449	0.0177271	0.0201439	0.0137605	0.0138422
PC 22:6_22:6	0.00608027	0.00591736	0.00495455	0.00573286	0.00898841	0.0105841	0.00678487	0.00794047	0.00829868	0.0128145	0.0115155
PC O-16:0_18:1	0.0560981	0.047771	0.0423156	0.0448863	0.0422223	0.051114	0.0407113	0.0508538	0.0485741	0.036418	0.0371783
PC O-16:0_20:4	0.0123691	0.0103721	0.00960228	0.0106351	0.00822593	0.0101279	0.0101824	0.0132846	0.0136939	0.0105886	0.0100572
PC O-16:1_20:4	0.00574934	0.00468773	0.00546148	0.00480842	0.00977627	0.00676891	0.00498364	0.00542454	0.00613425	0.00605552	0.00548076
PC O-18:1_14:0	0.00857378	0.0078984	0.00664351	0.00758597	0.00758192	0.00793847	0.00806013	0.0120344	0.00991646	0.00730318	0.00831623
PC O-18:1_20:4	0.00707465	0.000425838	0.00780669	0.00595304	0.00581004	0.00615286	0.0067494	0.000825394	0.0123055	0.00923623	0.00673568
PE 16:0_18:0	0.0110949	0.00997282	0.00863528	0.00901112	0.0082583	0.0102763	0.00877871	0.00886998	0.00857604	0.00655125	0.00683045
PE 16:0_18:1	0.0912033	0.0804264	0.0684641	0.0775405	0.0653242	0.0814145	0.0760121	0.0840068	0.0835776	0.0669306	0.0565238
PE 16:0_18:2	0.00444623	0.00361616	0.00345989	0.00348082	0.00332961	0.0034546	0.00388853	0.00452401	0.00466369	0.00427072	0.00452322
PE 16:0_20:4	0.10206	0.0877368	0.0842545	0.0809949	0.0855766	0.103642	0.105838	0.129737	0.131952	0.111961	0.112488
PE 16:0_22:4	0.0228159	0.0197816	0.0191498	0.0183199	0.0188661	0.021175	0.0189739	0.0220623	0.0246736	0.0186372	0.0181298
PE 16:0_22:5	0.0168851	0.0141069	0.0156551	0.0155434	0.0137083	0.0173717	0.0139387	0.01725	0.0213008	0.0150147	0.0130506
PE 16:0_22:6	0.289974	0.253678	0.224479	0.232097	0.230587	0.282787	0.244545	0.287253	0.286624	0.255274	0.223318
PE 16:1_18:1	0.00532483	0.00518973	0.00446583	0.00530377	0.00401177	0.00448839	0.00596725	0.00790898	0.00733891	0.00549519	0.00600158
PE 16:1_18:2	0.000206088	0.000244043	0.000219346	0.000215082	0.000183371	0.000164743	0.000288126	0.000274904	0.000469998	0.000324716	0.000445354
PE 16:1_20:4	0.00375379	0.00321413	0.00319521	0.00323767	0.00285943	0.00326174	0.00500572	0.00630298	0.00632914	0.00506518	0.00426906
PE 17:0_18:1	0.00385869	0.00328328	0.00273823	0.00330943	0.00240914	0.00310366	0.00217006	0.00234032	0.0024475	0.00181182	0.00164099
PE 17:0_22:6	0.00778432	0.00670463	0.00568904	0.0062697	0.00580987	0.00705709	0.00508391	0.00572842	0.00595322	0.00544296	0.00500302
PE 18:0_18:1	0.179188	0.15324	0.131709	0.14958	0.128807	0.1666	0.127779	0.148081	0.150092	0.123849	0.122227
PE 18:0_20:1	0.0278537	0.0237631	0.0159393	0.0212329	0.0175547	0.0240619	0.0135732	0.0172384	0.0158012	0.0147894	0.0129726
PE 18:0_20:3	0.00795421	0.00750569	0.00687634	0.00696675	0.00617923	0.00811711	0.00702485	0.00807651	0.00899893	0.00683889	0.00682042
PE 18:0_20:4	0.750946	0.660769	0.634057	0.607721	0.641119	0.745621	0.632719	0.745331	0.782095	0.63795	0.627107
PE 18:0_22:4	0.171586	0.150406	0.147275	0.142439	0.156109	0.181708	0.135653	0.156304	0.174171	0.149067	0.138628
PE 18:0_22:5	0.0670702	0.0600864	0.0684008	0.0665847	0.061977	0.0814331	0.052264	0.0605022	0.0805082	0.0677969	0.0507299
PE 18:0_22:6	0.710591	0.626275	0.557903	0.592342	0.653861	0.791728	0.566854	0.647209	0.663662	0.647794	0.629792
PE 18:1_18:1	0.126853	0.118702	0.0979734	0.124122	0.090758	0.108612	0.0905656	0.107997	0.105912	0.0815704	0.0800632
PE 18:1_20:1	0.0231053	0.0202805	0.0148801	0.0208678	0.016287	0.0191812	0.0121055	0.0144419	0.0144773	0.011624	0.0105971
PE 18:1_20:3	0.00777058	0.00700708	0.00632159	0.00685502	0.00631253	0.00691031	0.00527129	0.00668201	0.00715526	0.00580866	0.00549383
PE 18:1_20:4	0.146217	0.12671	0.118192	0.127947	0.110924	0.128258	0.134024	0.164259	0.1709	0.131637	0.138917
PE 18:1_22:0	0.00532585	0.00475439	0.00723485	0.00868127	0.00386775	0.00448157	0.00303988	0.00436452	0.00393911	0.00718218	0.00355404
PE 18:1_22:1	0.00926722	0.00765932	0.00560149	0.00757519	0.00641519	0.0083429	0.00588288	0.00713137	0.00702263	0.00590283	0.0056481
PE 18:1_24:1	0.000234908	3.7e-05	5.32e-05	0.000118127	1.92e-05	0.000329331	8.62e-06	0.000135401	9.82e-06	0.000129999	1.42e-05
PE 22:4_22:6	0.129873	0.114737	0.101433	0.0997989	0.102487	0.131362	0.096762	0.118097	0.120083	0.116557	0.114594
PE O-16:1_16:0	0.00693763	0.00591967	0.00476243	0.00459897	0.00480743	0.00695475	0.00432394	0.0042663	0.00427231	0.00368653	0.00283502
PE O-16:1_18:1	0.263104	0.225709	0.177922	0.216155	0.186143	0.234895	0.167866	0.204183	0.204217	0.169794	0.174489
PE O-16:1_20:0	0.00493528	0.00392438	0.00248975	0.00311012	0.00309769	0.00403327	0.0023877	0.00294528	0.00236917	0.00238842	0.00203305
PE O-16:1_20:3	0.0117548	0.0102575	0.00757264	0.00901765	0.0103999	0.0103835	0.00752348	0.00904281	0.00881922	0.00888618	0.00860347
PE O-16:1_20:4	0.18477	0.161348	0.150235	0.143096	0.169642	0.194646	0.151694	0.184308	0.190651	0.178758	0.157887
PE O-16:1_22:4	0.166106	0.145694	0.13648	0.131386	0.153028	0.172649	0.131701	0.157279	0.171398	0.152616	0.141172
PE O-16:1_22:5	0.0149115	0.0132669	0.0142787	0.0140415	0.0134001	0.0154724	0.011618	0.014528	0.0194209	0.0149597	0.0127565
PE O-16:1_22:6	0.434281	0.38073	0.340519	0.344563	0.388048	0.456508	0.36405	0.44485	0.452177	0.427267	0.396258
PE O-17:1_18:1	0.00669284	0.00547185	0.00414081	0.0051681	0.0039955	0.00541802	0.0024456	0.00286047	0.00300389	0.00231076	0.00257497
PE O-17:1_22:6	0.0067293	0.00551284	0.0052463	0.00554712	0.00524865	0.00631272	0.00413695	0.00535765	0.00501381	0.00425358	0.00491434
PE O-18:0_22:1	3.57e-05	0.000126602	2.84e-05	5.46e-05	4.53e-05	3.68e-05	0.000374306	0	0	2.08e-05	0
PE O-18:1_16:0	0.0158606	0.013155	0.010826	0.0107553	0.0104376	0.0143511	0.00904978	0.0094058	0.00861391	0.00721651	0.00590206
PE O-18:1_18:1	0.317888	0.267403	0.213159	0.259161	0.217347	0.275648	0.179593	0.227738	0.216909	0.186102	0.192928
PE O-18:1_20:0	0.00606371	0.00471078	0.00225895	0.00318118	0.00297039	0.00421443	0.00237169	0.00284505	0.00232545	0.00205675	0.00187682
PE O-18:1_20:1	0.362428	0.302956	0.211372	0.279722	0.227402	0.304424	0.174114	0.227287	0.208723	0.194227	0.178687
PE O-18:1_20:3	0.0205061	0.0172937	0.0131462	0.0158725	0.0168819	0.0165329	0.0118728	0.0147012	0.0144563	0.0138932	0.0138471
PE O-18:1_20:4	0.336279	0.293332	0.271618	0.267421	0.297345	0.336976	0.271085	0.326264	0.33341	0.310366	0.3026
PE O-18:1_22:1	0.0201849	0.0151448	0.0110717	0.0140006	0.0120184	0.0154754	0.00919984	0.0119459	0.0114739	0.0107598	0.00866348
PE O-18:1_22:3	0.00568114	0.00481002	0.00382651	0.00438715	0.00420266	0.00509804	0.00417935	0.00458054	0.00519907	0.0042574	0.00436324
PE O-18:1_22:4	0.247634	0.214331	0.194429	0.196581	0.212904	0.242437	0.177428	0.212036	0.228916	0.20662	0.199025
PE O-18:1_22:5	0.0269807	0.023512	0.0241479	0.0243013	0.0230394	0.0258923	0.0211163	0.0258429	0.031416	0.022934	0.0221035
PE O-18:1_22:6	0.669976	0.596684	0.521304	0.543385	0.5789	0.674125	0.562042	0.681796	0.684972	0.644831	0.641893
PE O-18:1_24:4	0.00553642	0.0104733	0.00986639	0.009195	0.0108126	0.0123969	0.00951367	0.0123058	0.0128527	0.0124283	0.0109259
PE O-18:2_14:0	0.0073754	0.0056637	0.00490952	0.00556654	0.0055611	0.00653184	0.00483934	0.00601305	0.0064292	0.00554752	0.00546032
PE O-18:2_16:1	0.0133283	0.0112511	0.00988979	0.0116599	0.0106373	0.0119759	0.0092647	0.0115403	0.0121929	0.0103464	0.0109336
PE O-18:2_18:1	0.315082	0.268778	0.231587	0.280309	0.218236	0.270168	0.18315	0.222799	0.227345	0.187014	0.202778
PE O-18:2_20:1	0.122325	0.104271	0.086617	0.109038	0.0835008	0.102767	0.0686394	0.0840652	0.0844605	0.0727062	0.0753001
PE O-18:2_20:3	0.0116717	0.0101524	0.00896376	0.010534	0.0103686	0.0105817	0.00654143	0.00877608	0.00917954	0.00812298	0.00829237
PE O-18:2_20:4	0.239874	0.212285	0.195526	0.207295	0.213479	0.241989	0.188967	0.230883	0.247307	0.229295	0.215144
PE O-18:2_22:1	0.0672203	0.0544602	0.0402774	0.0555875	0.0448399	0.0536613	0.0307792	0.0402546	0.0410066	0.0374917	0.0319427
PE O-18:2_22:4	0.0504444	0.0457757	0.0437391	0.043575	0.0433561	0.0503524	0.0463659	0.0551019	0.0576006	0.0532268	0.0519678
PE O-18:2_22:5	0.00985425	0.00864186	0.00859629	0.00879561	0.00909345	0.0101578	0.00789277	0.00947937	0.0116887	0.00953734	0.00841094
PE O-18:2_22:6	0.201817	0.174444	0.164698	0.169361	0.192947	0.21214	0.178516	0.218864	0.225473	0.222294	0.211105
PE O-18:2_24:1	5.37e-05	5.05e-05	6.39e-05	4.86e-05	2.77e-05	0.000138849	0.000121	4.53e-05	0.000239729	0.000121404	7.83e-05
PE O-18:2_24:4	0.00809979	0.00658649	0.00596199	0.00654958	0.00609355	0.00748904	0.00551022	0.0105522	0.00710964	0.00708902	0.00617834
PE O-18:3_18:1	0.0152139	0.0128768	0.0123571	0.0127325	0.0140949	0.0147513	0.0121555	0.0138276	0.0161081	0.013424	0.0147698
PE O-18:3_20:4	0.00507151	0.00447745	0.00386189	0.00410024	0.00531174	0.00489355	0.00404607	0.00519137	0.00537413	0.00574342	0.00562505
PE O-18:3_22:6	0.00763541	0.00552182	0.00586118	0.00321832	0.00671592	0.00707403	0.0069536	0.00812576	0.00889364	0.00839577	0.00693763
PE O-19:2_20:3	0.00338384	0.00302846	0.00284727	0.00291627	0.00276662	0.0014097	0.00192217	0.00215289	0.00225681	0.00186535	0.00194073
PE O-20:1_22:6	0.00910091	0.00830246	0.00776978	0.0079213	0.00934313	0.0108144	0.00859028	0.0102804	0.0100297	0.0101474	0.00957345
PE O-20:2_22:6	0.00494829	0.00425337	0.00420333	0.0042901	0.0044743	0.00490843	0.00300729	0.00480846	0.00544538	0.00474902	0.00501922
PE O-24:6_24:4	0.00236081	0.00218723	0.000944497	0.0014045	0.00105164	0.00271745	0.00110002	0.00121479	0.001676	0.00162265	0.0012436
PE O-25:0_18:1	0.00219638	0.00185548	0.00128407	0.00162888	0.00150164	0.00180452	0.0011894	0.00154141	0.00134652	0.00163233	0.00127466
PG 16:0_16:0	0.00584108	0.00532712	0.00416434	0.00513775	0.00285968	0.00458164	0.00486536	0.00533684	0.00497639	0.00369857	0.00308128
PG 16:0_18:1	0.0813474	0.0707333	0.0672307	0.0705592	0.0514499	0.0769262	0.0684317	0.0807981	0.0842277	0.0752515	0.0595024
PG 18:1_18:1	0.00544082	0.00466585	0.00461215	0.00484921	0.00693204	0.00849711	0.00652826	0.00819795	0.00815924	0.00927847	0.00759056
PG 18:1_18:2	0.000209525	0.000258755	0.000288219	0.000194587	0.000127635	0.000133697	0.000527537	0.000484262	0.00071106	0.000325817	0.000341824
PG 18:1_20:4	0.000958479	0.000466	0.000799577	0.00056337	0.000319425	0.000376257	0.00157135	0.00147126	0.00232602	0.000811076	0.000742288
PG 18:1_22:6	0.00168933	0.000787885	0.000674176	0.000726031	0.000495008	0.00043424	0.00122745	0.00168062	0.00170602	0.000895192	0.00108489
PI 16:0_20:4	0.0699778	0.0579978	0.0568455	0.062242	0.044826	0.04849	0.0429078	0.0422683	0.0650796	0.0548166	0.0523863
PI 18:0_20:4	0.374142	0.31709	0.3151	0.333181	0.25599	0.275049	0.216153	0.206972	0.330912	0.263135	0.251045
PI 18:0_22:6	0.0129944	0.0116991	0.0102479	0.0131453	0.00759275	0.00786853	0.00719154	0.00674698	0.0105323	0.00838191	0.0085616
PI 18:1_20:4	0.0786084	0.0682549	0.0639479	0.0717101	0.0352103	0.035221	0.0488839	0.052632	0.0728749	0.0406949	0.0394945
PS 16:0_18:1	0.0608656	0.0455043	0.0468003	0.0433578	0.043276	0.0516572	0.0698255	0.0754401	0.072364	0.0524794	0.0586682
PS 16:0_22:6	0.0116752	0.00935013	0.00898057	0.00835957	0.0174046	0.0141905	0.0127156	0.015663	0.0138531	0.0157455	0.0204824
PS 17:0_18:1	0.00477356	0.00375598	0.0034832	0.00422298	0.00353724	0.0040702	0.00289744	0.00322153	0.00359107	0.00262308	0.00243343
PS 18:0_18:1	0.620619	0.32735	0.447023	0.518922	0.458214	0.551933	0.38066	0.315439	0.457057	0.388436	0.435793
PS 18:0_20:1	0.0272069	0.0212587	0.0174128	0.0205359	0.016771	0.019703	0.0159704	0.018343	0.0176882	0.0110468	0.0149499
PS 18:0_20:3	0.0325403	0.0278472	0.0197117	0.0262644	0.028201	0.024886	0.0239377	0.0253597	0.0254662	0.0219341	0.0223011
PS 18:0_20:4	0.176237	0.144986	0.133178	0.121624	0.150226	0.162053	0.158515	0.198069	0.212345	0.166234	0.198325
PS 18:0_22:4	0.150541	0.164874	0.158738	0.15535	0.172351	0.207675	0.142436	0.167577	0.176971	0.152259	0.179987
PS 18:0_22:5	0.124275	0.105828	0.127782	0.118718	0.109499	0.11894	0.101074	0.117968	0.16283	0.126456	0.116396
PS 18:0_22:6	1.95657	1.65841	1.59535	1.54483	1.62934	1.78762	1.57634	1.87808	1.9071	1.41543	1.54126
PS 18:1_18:1	0.198684	0.183721	0.170708	0.195769	0.101793	0.107317	0.15465	0.191136	0.194378	0.0915036	0.0971647
PS 18:1_18:2	0.00241214	0.00162581	0.00209719	0.0019522	0.00133502	0.00122241	0.00152527	0.00246565	0.00224402	0.00134887	0.0020448
PS 18:1_20:1	0.00932402	0.00799843	0.00617518	0.00778031	0.00630365	0.00767006	0.00565268	0.00767745	0.00746202	0.00547154	0.00642862
PS 18:1_20:4	0.0627729	0.0527566	0.050312	0.0567359	0.0427975	0.0447141	0.0343788	0.0435197	0.0445264	0.0267724	0.047757
PS 18:1_22:6	0.0456941	0.0432523	0.0438314	0.0410691	0.0342528	0.0349799	0.0415843	0.0543232	0.0520761	0.0332928	0.0362916
PS 20:4_22:6	0.00807989	0.00735811	0.00682183	0.00758529	0.00535512	0.00498616	0.00853731	0.0123139	0.0121628	0.00607163	0.00719146
PS 22:4_22:6	0.0499053	0.0434581	0.0405394	0.0436619	0.0285037	0.0265437	0.0430716	0.0534805	0.0617099	0.0309872	0.0323564
PS 22:5_22:6	0.00373531	0.00360943	0.00314784	0.00351518	0.00177483	0.00186816	0.00446518	0.00550208	0.00592231	0.00284948	0.00292678
PS 22:6_22:6	0.0406898	0.0397897	0.0363432	0.0390741	0.0216956	0.0217094	0.0546148	0.0734066	0.0709378	0.0356422	0.0427723
SHex-Cer 18:1;O2_20:3	0.00863847	0.00888485	0.00890168	0.00866616	0.00886549	0.00870639	0.00896424	0.00868336	0.00865609	0.00941346	0.00888304
SHex-Cer 18:1;O2_24:1	0.0160408	0.0132195	0.0104271	0.0127122	0.00997326	0.0132827	0.00924244	0.0108942	0.00959602	0.0079214	0.00994578
SM 14:1;O2_30:5	0.00316062	0.00259039	0.00274594	0.00268845	0.00285665	0.000696861	0.0028764	0.0032383	0.00339259	0.00278888	0.00282318
SM 16:0;O2_22:1	0.000473698	0.000420652	0.000341092	0.000409421	0.000316093	0.000372389	0.000314142	0.000689157	0.000469515	0.000273482	0.000366119
SM 17:0;O2_23:0	0.000839067	5.85e-05	0.000577	0.000175701	7.02e-05	0.00122246	0.000535668	0.00053334	0.000191925	7.88e-05	2.45e-05
SM 18:0;O2_18:0	0.00524708	0.00440655	0.00307564	0.00311561	0.00208934	0.00276961	0.00409633	0.00393841	0.00410918	0.00231597	0.00323376
SM 18:0;O2_20:4	0.200477	0.198829	0.190946	0.193735	0.193727	0.210285	0.202702	0.216823	0.213704	0.225539	0.208086
SM 18:0;O2_24:3	0.0453655	0.0358382	0.0254201	0.0327951	0.0278997	0.000166364	0.0269393	0.0366921	0.029783	0.0284085	0.000997244
SM 18:1;O2_16:0	0.00606489	0.00577087	0.00366936	0.00377591	0.00220697	0.00309604	0.00644192	0.00638249	0.00544882	0.00324026	0.00624073
SM 18:1;O2_18:0	0.0558688	0.0463627	0.0331192	0.0323195	0.0133743	0.0165406	0.0331332	0.0343484	0.0298865	0.0107547	0.0277287
SM 18:1;O2_18:1	0.00420287	0.00362489	0.00220482	0.00211015	0.000730679	0.00133238	0.00175518	0.00142274	0.00153552	0.000462901	0.00229296
SM 18:1;O2_20:0	0.00777391	0.00639115	0.00444645	0.00466238	0.00280737	0.0037037	0.00511266	0.00544903	0.00465831	0.0032011	0.00497182
SM 18:1;O2_22:0	0.0033212	0.00289984	0.0017686	0.00217142	0.00176081	0.00254216	0.0026683	0.00323024	0.00253096	0.00224079	0.00345411
SM 18:1;O2_22:1	0.00690522	0.000599946	0.000220733	0.00219766	0.000368248	0.00057655	0.000451458	0.00266075	0.000184661	0.000152936	0.000774139
SM 18:1;O2_23:1	7.83e-05	6.64e-05	0.000282556	0.00037531	3.51e-05	5.69e-05	0.000623277	7.16e-05	0.000190918	3.76e-05	5.9e-05
SM 18:1;O2_23:6	0.376697	0.313567	0.297165	0.320131	0.267732	0.323424	0.291848	0.36037	0.350452	0.288034	0.269662
SM 18:1;O2_24:1	0.00431066	0.00725366	0.00399306	0.00572373	0.00265918	0.000452817	0.00607981	0.00653395	0.000289573	0.00317032	0.00604179
SM 18:1;O2_24:2	0.00881096	0.00764363	0.0071634	0.0076981	0.00644744	0.000815994	0.00703925	0.00887094	0.00849988	0.00709533	0.00658729
SM 18:1;O2_24:3	0.000129629	0.00017655	1.36e-05	0.000194203	7.78e-06	8.82e-06	7.22e-06	1.26e-05	8.95e-06	0.000168702	0.000123681
SM 18:1;O2_24:4	0.000967601	0.000460494	0.000625889	0.00219516	0.00038296	0.00245426	0.00181906	0.00254131	0.00235903	0.00237061	0.0019224
SM 18:1;O2_24:5	0.00197764	0.00169924	0.00157482	0.00153429	0.00133005	0.00154797	0.0019239	0.00231429	0.00202523	0.00165639	0.00168817
SM 18:1;O2_26:3	1.3e-05	1.71e-05	9.83e-06	1.37e-05	2.62e-05	2.13e-05	1.03e-05	1.04e-05	1.91e-05	1.3e-05	2.13e-05
SM 20:0;O2_18:6	0.000621064	0.00333381	0.000470676	0.00270036	0.00043529	0.000528976	0.000127911	8.68e-05	9.79e-05	3.53e-05	3.19e-05
SM 20:1;O2_18:3	0.00111884	0.000997647	0.00100239	0.00102821	0.000918306	0.000922282	0.000819986	0.00096555	0.000837626	0.000844806	0.000949688

## Sheet: Table S4 
Cerebellum
Metabolite	C.01.WT	C.06.WT	C.08.WT	C.10.WT	C.11.WT	C.16.WT	C.03.HOM	C.05.HOM	C.07.HOM	C.12.HOM	C.13.HOM
Label	WT	WT	WT	WT	WT	WT	HOM	HOM	HOM	HOM	HOM
CE 18:1	0.00624514	0.00646893	0.00661779	0.0057087	0.0116614	0.0108215	0.00880607	0.00913403	0.0102118	0.0118451	0.0110035
CE 18:2	0.00715676	0.00708444	0.00551211	0.0166016	0.0111602	0.00666774	0.00861468	0.0143941	0.0121281	0.0128321	0.0125446
CE 20:1	0.00258596	0.00274746	0.00273083	0.00201434	0.00348219	0.00343432	0.00282718	0.00234549	0.00286979	0.00362706	0.00268133
CE 20:2	0.000169225	0.000220386	0.000214582	8.99e-05	0.000287721	0.000125879	8.85e-05	6.93e-05	7.65e-05	6.71e-05	8.14e-05
CE 20:3	0.00423836	0.00459368	0.00385808	0.00406981	0.00420912	0.00409317	0.00399292	0.00411985	0.00419535	0.00437255	0.00428792
CE 20:4	0.0103896	0.0146231	0.0175149	0.0245451	0.098282	0.0833091	0.0196429	0.0323904	0.0535888	0.0924057	0.0685644
CE 20:5	0.000135495	0.000101952	0.00141909	0.00200812	0.0033287	0.00276742	0.00283051	0.00266202	0.00323822	0.00362348	0.00381491
CE 22:2	7.74e-05	8.28e-05	6.62e-05	0.000286362	0.000141911	0.000124196	7.17e-05	8.04e-05	0.000138691	5.69e-05	0.00034051
CE 22:3	0.000273532	0.000253495	0.000174127	9.72e-05	0.000144274	0.000169883	0.000107603	7.95e-05	0.00085122	0.0029834	0.000219646
CE 22:4	0.00200829	0.00269043	0.00242596	0.00215172	0.0163403	0.0138015	0.00593719	0.00594079	0.0100715	0.0169733	0.0112807
CE 22:6	0.0140783	0.0246805	0.0246812	0.0249086	0.130859	0.107498	0.0421142	0.0417495	0.083119	0.124598	0.122078
CE 24:2	0.000480876	0.000318838	0.000422462	0.000400428	0.000390639	0.00051061	0.000214219	0.000207648	0.000293222	0.000405298	0.00034239
CE 24:3	0.000662114	0.00101092	0.000875264	0.00131176	0.00108164	0.00112269	0.00096917	0.00150071	0.00126454	0.00192514	0.00066211
CE 24:4	0.000136766	0.000189757	0.000173152	6.77e-05	9.87e-05	6.31e-05	0.000149189	8.73e-05	9.11e-05	5.9e-05	7.11e-05
CE 24:6	0.000696998	0.000568395	0.000627173	0.000534941	0.000340421	0.00104803	0.000740143	0.00104694	0.000849813	0.0011806	0.000434007
CE 26:4	6.3e-05	8.61e-05	8.16e-05	6.4e-05	6e-05	6.55e-05	0.000131543	6.86e-05	7.99e-05	6.2e-05	5.97e-05
Cer[NS] 15:1;O2_15:0	0.000687604	0.000551387	0.000568959	0.000579861	0.000640859	0.000579066	0.000624114	0.000609078	0.000619608	0.000664318	0.000627895
Cer[NS] 18:1;O2_16:0	0.00414884	0.00733618	0.00692992	0.00567167	0.0108901	0.00639565	0.00957583	0.0135463	0.0112076	0.0153023	0.0206867
Cer[NS] 18:1;O2_17:0	0.000370848	0.000540658	0.000626664	0.000452971	0.000802158	0.000454587	0.000418912	0.000628909	0.000713836	0.000581047	0.00110914
Cer[NS] 18:1;O2_18:0	0.0644712	0.0952848	0.105441	0.0763145	0.125905	0.0781267	0.0671467	0.098681	0.0779289	0.0930738	0.154535
Cer[NS] 18:1;O2_19:0	0.000323597	0.000375955	0.000445024	0.000400595	0.000598454	0.000328186	0.000222951	0.000315486	0.000382004	0.000338044	0.000598026
Cer[NS] 18:1;O2_20:0	0.00732004	0.00991521	0.010811	0.00969969	0.0139024	0.00726983	0.00718438	0.0102506	0.00819992	0.0108302	0.0180633
Cer[NS] 18:1;O2_22:0	0.00289845	0.00396052	0.00389449	0.00452045	0.00832733	0.00387354	0.0033392	0.00479254	0.00416622	0.00783801	0.00753616
Cer[NS] 18:1;O2_23:0	0.000904947	0.000947079	0.00113728	0.00122939	0.00196935	0.000980414	0.000333602	0.000452774	0.000771051	0.000596632	0.000609967
Cer[NS] 18:1;O2_23:1	0.000343473	0.000377906	0.000468728	0.000572177	0.000880646	0.000552455	0.000200992	0.000267602	0.000266252	0.00045091	0.000411189
Cer[NS] 18:1;O2_24:0	0.00371652	0.00418439	0.00463354	0.00545667	0.0122529	0.00574613	0.00312284	0.00431791	0.00436402	0.00948149	0.00758075
Cer[NS] 18:1;O2_24:1	0.0230671	0.0294495	0.0323693	0.0377106	0.0624795	0.0405202	0.025153	0.0337585	0.0293956	0.057099	0.0498001
Cer[NS] 18:1;O2_24:2	0.00263329	0.00393561	0.00420612	0.00411065	0.00801557	0.00467482	0.00362849	0.00503856	0.00436372	0.00704214	0.00740779
Cer[NS] 18:1;O2_26:0	0.000203159	0.000172416	0.000161742	0.000199315	0.000211132	0.000203358	0.000153078	0.00018449	0.000640707	0.000212683	0.000224413
Cer[NS] 18:2;O2_16:0	0.000308479	0.000412108	0.000453147	0.000458938	0.000674545	0.000506394	0.000671872	0.000891293	0.000816736	0.00114479	0.00125235
Cer[NS] 18:2;O2_18:0	0.0123641	0.0123965	0.0178494	0.0104417	0.0195918	0.0143811	0.0112725	0.0159368	0.015268	0.0181142	0.0240444
Cer[NS] 18:2;O2_22:0	0.000652451	0.00179232	0.000853601	0.00187037	0.00157967	0.00116089	0.00185557	0.00217687	0.00196733	0.00165731	0.00159762
Cer[NS] 18:2;O2_24:2	0.00120459	0.00175933	0.00176661	0.00178772	0.00149677	0.00124594	0.00116858	0.00123532	0.00147772	0.0012923	0.00129662
CL 16:0_20:4_18:1_22:6	0.00132556	0.00137869	0.00206675	0.00202085	0.00173559	0.00179717	0.00145237	0.00161294	0.00146435	0.00161788	0.00146979
CL 18:0_18:4_18:1_18:1	0.00191616	0.00273586	0.00316991	0.00291111	0.00248714	0.00229084	0.00198024	0.00217957	0.00204233	0.0023829	0.00245429
CL 18:1_18:1_18:1_18:1	0.0124897	0.0148023	0.0185905	0.0179393	0.0158226	0.016003	0.0121232	0.0132488	0.0126582	0.0140143	0.0127044
CL 18:1_18:1_18:1_18:2	0.00684264	0.00990904	0.0114282	0.0105976	0.0097606	0.00808478	0.00916369	0.00998611	0.00941728	0.0100305	0.00959766
CL 18:1_18:1_18:1_20:4	0.00599172	0.0062266	0.008787	0.00712187	0.00733833	0.00964683	0.00534954	0.00539532	0.00563079	0.00656603	0.00614975
CL 18:1_18:2_18:1_18:2	0.00321053	0.00423218	0.0057456	0.00499839	0.00452565	0.00307119	0.00448338	0.0048702	0.004815	0.00477643	0.0042975
CL 18:1_18:2_18:1_18:3	0.00435255	0.00499923	0.00644484	0.00292805	0.00497826	0.00435898	0.00446578	0.00275896	0.0049429	0.00527417	0.00468468
CL 18:1_20:4_18:1_20:4	0.00571784	0.00705899	0.00886404	0.00721019	0.00658714	0.00175227	0.00611187	0.00622932	0.00598911	0.0061157	0.00592241
CL 18:2_18:2_18:2_18:2	0.00242488	0.0034595	0.00386789	0.00297873	0.00290961	0.00166297	0.00315959	0.00251658	0.00308389	0.0028252	0.0021634
DG 16:0_16:1	0.0015972	0.00161239	0.00145358	0.00148131	0.00123688	0.00094789	0.00192025	0.00162583	0.0014583	0.00107317	0.00120427
DG 16:0_18:1	0.020576	0.0287011	0.0295385	0.0233027	0.0219905	0.0104455	0.020678	0.0209126	0.0163846	0.00985241	0.0140742
DG 16:0_18:2	0.0151916	0.0167663	0.0144756	0.0142907	0.0136656	0.0136713	0.0176059	0.0173155	0.0163725	0.0140175	0.0165911
DG 16:0_20:3	0.00235902	0.00297947	0.00378668	0.00342421	0.00227469	0.00101933	0.00234051	0.00218105	0.00158358	0.000671478	0.00113027
DG 18:0_18:1	0.0383118	0.0462592	0.0570032	0.0461131	0.0306731	0.0192447	0.0291728	0.0299201	0.0218679	0.0121111	0.0161288
DG 18:0_18:2	0.020517	0.024024	0.028573	0.0228259	0.0172817	0.00972465	0.0160643	0.0156388	0.0127402	0.00852372	0.0106877
DG 18:0_20:0	0.000119296	8.51e-05	6.71e-05	0.00011974	0.00011074	5.65e-05	4.23e-05	7.61e-05	6.36e-05	7.53e-05	6.05e-05
DG 18:0_20:1	0.0138042	0.0167832	0.0212931	0.0203258	0.010575	0.0073787	0.00949309	0.0112525	0.00796761	0.00492671	0.00616782
DG 18:0_20:3	0.0126319	0.014149	0.0180037	0.0150848	0.00995047	0.00556197	0.0119554	0.0115989	0.00858639	0.00585071	0.00479081
DG 18:0_22:4	0.00196535	0.00219572	0.00291603	0.00264648	0.00154589	0.00093924	0.00185927	0.00183275	0.00133841	0.000899643	0.00073866
DG 18:1_18:1	0.0196059	0.023063	0.0274528	0.0215359	0.0163365	0.0090613	0.015756	0.0149341	0.0120671	0.00755175	0.00997947
DG 18:1_18:2	0.00680396	0.00893634	0.0101379	0.00979574	0.0100648	0.00606723	0.0092958	0.0118115	0.00732844	0.00478225	0.00328554
DG 18:1_20:1	0.0118554	0.011455	0.0180447	0.0130474	0.00521625	0.00344647	0.00567915	0.0056867	0.00375135	0.00157571	0.00200904
DG 18:1_22:0	0.00976182	0.0121822	0.0145944	0.0139194	0.00736211	0.00579962	0.00790803	0.00947859	0.00711496	0.00533135	0.00571212
DG 18:1_24:0	0.0142667	0.0193659	0.022748	0.0213061	0.00930613	0.00740935	0.0111617	0.0133319	0.00954978	0.00642376	0.00723114
DG 18:1_24:1	0.00737906	0.0092545	0.011832	0.0112019	0.00401779	0.00347265	0.00561514	0.00650576	0.00444356	0.00258399	0.00303426
DG 18:1_26:1	0.00325659	0.00432227	0.00538797	0.00521203	0.00165462	0.00145589	0.00270897	0.00307102	0.00223779	0.00125296	0.00191933
DG 18:2_18:3	0.000247329	0.000636554	0.000358647	0.000405631	0.000279917	0.000204799	0.000761102	0.000760561	0.000659719	0.000290185	0.000840772
DG 18:2_22:0	0.000534652	0.000435533	0.000520472	0.000493186	0.00128986	0.000445969	0.000488312	0.000583093	0.000509287	0.000498964	0.000465651
DG 20:1_20:4	0.000713815	0.00105453	0.00120374	0.00112458	0.00235875	0.000884919	0.0008508	0.000994237	0.000961147	0.000970799	0.00103339
Hex-Cer 18:1;O2_25:0	0.0147486	0.0118244	0.0153663	0.0174273	0.0133746	0.0111189	0.00815024	0.00835013	0.0100298	0.0114092	0.0100789
Hex-Cer 19:0;O2_22:0	0.0203467	0.0180073	0.021733	0.0261423	0.0218983	0.0136376	0.013123	0.0147773	0.0192071	0.0210974	0.0187278
Hex-Cer 24:0;O2_18:0	0.00562238	0.00510323	0.00613353	0.00745398	0.00537461	0.00367088	0.000562441	0.000588737	0.000773262	0.000781294	0.000715428
LPC 16:0	0.046009	0.0726099	0.0975633	0.0868214	0.154537	0.125947	0.0617965	0.0872211	0.0738679	0.158839	0.20176
LPC 18:0	0.0213602	0.0336574	0.04275	0.0371306	0.092109	0.0713625	0.0260256	0.0366804	0.036327	0.0825647	0.11179
LPC 18:1	0.0445687	0.0721349	0.104691	0.103824	0.0935623	0.0962639	0.0488564	0.0708551	0.0496585	0.0713198	0.103906
LPC 20:4	0.00825063	0.0145869	0.0227394	0.0199567	0.0199876	0.0217464	0.0123989	0.0173558	0.0114044	0.0176895	0.0290362
LPE 16:0	0.0121475	0.0166081	0.0210525	0.0182635	0.0195419	0.0168917	0.0176001	0.0215406	0.0223644	0.022035	0.0208386
LPE 18:0	0.0741453	0.0980993	0.127677	0.103571	0.12084	0.103529	0.0942214	0.119396	0.112308	0.116773	0.124017
LPE 18:1	0.0402605	0.054982	0.0700021	0.0737394	0.0822026	0.0910311	0.0528642	0.06685	0.0692854	0.0653825	0.0752442
LPE 20:1	0.00669575	0.00811152	0.0115903	0.0129714	0.0125213	0.0139385	0.00644502	0.00780234	0.0124011	0.0087441	0.00821805
LPE 20:4	0.059194	0.073518	0.0974711	0.0883152	0.106913	0.113784	0.079888	0.101003	0.0872263	0.10059	0.132036
LPE 22:6	0.0563338	0.056831	0.0939069	0.072987	0.142459	0.105244	0.0577334	0.076407	0.0590279	0.130329	0.156115
LPI 18:0	0.00880292	0.0116144	0.0183422	0.0124808	0.0165197	0.0132003	0.0081775	0.0104398	0.0123021	0.00831926	0.00926806
LPI 18:1	0.00424962	0.00541462	0.00843713	0.0062911	0.00390478	0.00406173	0.00393616	0.00488774	0.00484418	0.00238776	0.00245519
LPI 20:4	0.0153198	0.0232777	0.0272775	0.026814	0.0176376	0.0275077	0.0198043	0.0218356	0.0183258	0.0157719	0.0231416
PA 16:0_18:1	0.0478327	0.0443086	0.0545425	0.0607346	0.00524622	0.00682184	0.0345346	0.0225857	0.0290798	0.00507917	0.00605514
PA 16:0_20:4	0.00980337	0.00877989	0.0128166	0.0126804	0.000950101	0.000995073	0.0108393	0.00845321	0.0093032	0.00126245	0.0016816
PA 18:0_18:1	0.0411756	0.0282593	0.0509235	0.0548106	0.00827326	0.0091532	0.0223211	0.0189531	0.0256183	0.00826549	0.00782971
PA 18:0_20:4	0.0197578	0.0252398	0.0339248	0.0255717	0.00265485	0.00373314	0.0263031	0.0139955	0.0200364	0.00339373	0.00374777
PA 18:0_22:6	0.0107079	0.0169784	0.0246099	0.0120433	0.00744365	0.00739946	0.00880115	0.00983821	0.0142255	0.00844685	0.0118324
PA 18:1_18:1	0.0314867	0.0186923	0.0341678	0.0403781	0.00462525	0.00552881	0.0127146	0.0099309	0.0127176	0.00440267	0.00488159
PA 18:1_20:1	0.00946465	0.00666414	0.0118272	0.0143105	0.00363505	0.00325106	0.00426878	0.00382169	0.00470958	0.00328208	0.00223581
PA 18:1_22:0	0.0111687	0.0116283	0.00551682	0.00735496	0.0087928	0.0158184	0.00705743	0.00692782	0.00392116	0.00964788	0.00278807
PA 18:1_24:1	0.00799901	0.00712982	0.00842061	0.0116638	0.00681189	0.00640817	0.00590128	0.00536279	0.00660272	0.00535741	0.00454136
PA 22:6_22:6	0.000443884	0.00123778	0.00165086	0.00113902	0.000375928	0.00113534	0.00135168	0.00121667	0.00123618	0.000553425	0.00157338
PC 14:0_16:0	0.0180702	0.0246033	0.0279478	0.0225472	0.0170403	0.0107714	0.024082	0.0283247	0.0309462	0.0286923	0.0248133
PC 16:0_16:0	0.827571	1.2145	1.27057	1.0329	0.656472	0.654229	0.875106	1.01025	0.985725	0.615901	0.843046
PC 16:0_16:1	0.127099	0.175275	0.00621383	0.0248399	0.152261	0.0230739	0.162335	0.181439	0.181768	0.395239	0.0190827
PC 16:0_18:0	0.345194	0.519976	0.569297	0.439679	0.258852	0.182407	0.334107	0.40338	0.379665	0.21513	0.287031
PC 16:0_18:1	1.7937	2.49051	2.63468	2.28173	1.96762	1.90065	2.02153	2.19473	2.30795	2.04468	2.20882
PC 16:0_18:2	0.104538	0.150322	0.182608	0.134755	0.136209	0.0908571	0.138451	0.157806	0.168638	0.156521	0.166453
PC 16:0_20:4	0.287465	0.395998	0.458965	0.361566	0.383168	0.338758	0.403229	0.442088	0.446033	0.444684	0.469068
PC 16:0_22:6	0.526485	0.73851	0.839573	0.748663	0.729053	0.632273	0.668728	0.700576	0.655102	0.722075	0.769596
PC 16:1_18:2	0.0224178	0.0292169	0.0417023	0.0305445	0.0247035	0.0204824	0.0247143	0.0199764	0.0211487	0.0294236	0.0157909
PC 16:1_20:4	0.0331158	0.00447433	0.00382045	0.00408396	0.0277799	0.0045622	0.00442535	0.0371534	0.0327625	0.00483807	0.00496691
PC 18:0_18:1	1.20753	1.53667	1.78108	1.5279	1.34184	1.25446	1.14469	1.26049	1.26513	1.2607	1.27419
PC 18:0_18:2	0.338767	0.466269	0.469833	0.449063	0.391756	0.428394	0.332222	0.340667	0.368358	0.320874	0.33524
PC 18:0_20:4	0.309343	0.393964	0.47005	0.360981	0.376787	0.354474	0.359223	0.375882	0.382599	0.375751	0.402099
PC 18:0_22:6	0.341276	0.573927	0.596753	0.49489	0.428107	0.406004	0.475034	0.531768	0.443575	0.373698	0.513918
PC 18:1_18:1	0.0931608	0.126795	0.146599	0.135152	0.125676	0.108992	0.10397	0.125504	0.129183	0.13854	0.12521
PC 18:1_18:2	0.0325912	0.041697	0.0490957	0.0424936	0.00641296	0.0208788	0.0362267	0.0423339	0.0410004	0.0468958	0.04649
PC 18:1_20:0	0.122791	0.165671	0.213828	0.192311	0.165842	0.13525	0.110528	0.12421	0.12063	0.138824	0.123634
PC 18:1_20:4	0.164195	0.223361	0.253157	0.210624	0.224922	0.213842	0.204852	0.220641	0.218447	0.223446	0.235033
PC 18:1_22:0	0.0504182	0.0566121	0.0660412	0.0699665	0.0650691	0.0529037	0.0359536	0.0401189	0.0408476	0.0654286	0.0414024
PC 18:1_24:0	0.0411786	0.0505577	0.0526239	0.0608785	0.0581297	0.0460811	0.0280954	0.0308534	0.0329949	0.0538919	0.0307736
PC 18:1_24:1	0.00571652	0.0531014	0.0619259	0.0695003	0.0607244	0.0535143	0.0300005	0.032085	0.0334819	0.0504755	0.0318915
PC 22:6_22:6	0.0211919	0.0338617	0.0376292	0.0363418	0.0462258	0.0500296	0.0316849	0.0329864	0.0297989	0.0428753	0.0554311
PC O-16:0_18:1	0.0399706	0.043091	0.0531198	0.0487938	0.0464899	0.0413132	0.0305311	0.0321343	0.0374058	0.0434983	0.037076
PC O-16:0_20:4	0.000219498	0.00375027	0.00373858	0.026786	0.0215877	0.00387142	0.00560158	0.00608018	0.00616334	0.00472062	0.00179724
PC O-16:1_20:4	0.00662085	0.00817742	0.00859683	0.00887741	0.00736178	0.00518118	0.00706689	0.00714093	0.0104876	0.0080793	0.00890706
PC O-18:1_14:0	0.765799	0.0929905	1.10122	1.01599	1.00125	1.02055	0.739822	0.753177	0.727634	0.920565	0.853616
PC O-18:1_20:4	0.00370244	0.0151194	0.0166555	0.0132081	0.0114642	0.0110935	0.0241105	0.00821155	0.0151128	0.0141248	0.0137127
PE 16:0_18:0	0.0090278	0.0163249	0.0157238	0.0120764	0.00749086	0.00602344	0.0102456	0.0104308	0.0110406	0.0063318	0.00726368
PE 16:0_18:1	0.108321	0.1581	0.167603	0.149015	0.1367	0.117068	0.119727	0.11164	0.125832	0.138582	0.098453
PE 16:0_18:2	0.00876588	0.0134562	0.014703	0.012746	0.011883	0.0114045	0.0140303	0.0148981	0.0143787	0.0156543	0.0141766
PE 16:0_20:4	0.0757861	0.110213	0.119279	0.101617	0.102352	0.0929175	0.118644	0.118425	0.122264	0.141937	0.123555
PE 16:0_22:6	0.234591	0.378209	0.376585	0.312576	0.287435	0.25536	0.293424	0.297307	0.289706	0.261613	0.269062
PE 16:1_18:1	0.00464896	0.0093026	0.00875958	0.00739681	0.00805256	0.00515359	0.00708613	0.0067789	0.008756	0.0087601	0.00795554
PE 16:1_18:2	0.000464582	0.000665463	0.000831349	0.000602667	0.000567277	8.61e-05	0.000693808	0.00102122	0.000778236	0.000794266	0.00083365
PE 16:1_20:4	0.00459694	0.00735649	0.00797092	0.00700281	0.00586165	0.00544967	0.00960908	0.00976663	0.00943121	0.0106019	0.00682094
PE 17:0_18:1	0.00520792	0.00663084	0.00755244	0.00710314	0.00628016	0.005597	0.0036729	0.00374247	0.00391609	0.00428816	0.00357514
PE 17:0_22:6	0.00798995	0.0120184	0.0123682	0.0113588	0.010514	0.00896234	0.00791727	0.00842587	0.0074479	0.00713835	0.00760416
PE 18:0_18:1	0.187984	0.233325	0.267954	0.244925	0.250928	0.227072	0.157525	0.153003	0.176642	0.232323	0.172859
PE 18:0_20:1	0.0438856	0.0545234	0.0622965	0.0645445	0.0631477	0.0521998	0.0266752	0.0279515	0.0311825	0.0424054	0.0303112
PE 18:0_20:3	0.00616462	0.0069335	0.008617	0.0067908	0.0066459	0.00725445	0.00604772	0.00619041	0.00772687	0.00986423	0.00690281
PE 18:0_20:4	0.47083	0.679182	0.738653	0.566709	0.588876	0.548415	0.566112	0.585008	0.609969	0.598857	0.598448
PE 18:0_22:4	0.113338	0.115129	0.152988	0.120626	0.152382	0.146909	0.0914141	0.0872303	0.104927	0.13555	0.0997383
PE 18:0_22:5	0.0324026	0.0494206	0.0557654	0.0383179	0.0457021	0.0394714	0.0306435	0.0349281	0.0381237	0.0328499	0.0309657
PE 18:0_22:6	0.66564	1.01642	1.02198	0.856084	0.874537	0.842482	0.751047	0.75755	0.741528	0.771792	0.771429
PE 18:1_18:1	0.208866	0.300761	0.315321	0.339904	0.349995	0.341708	0.212491	0.207241	0.214165	0.249519	0.183891
PE 18:1_20:1	0.0537675	0.0677456	0.0745987	0.0873924	0.0900361	0.0875598	0.031158	0.0290092	0.0317159	0.0425634	0.0267792
PE 18:1_20:3	0.0103647	0.0146421	0.0156783	0.0160037	0.016944	0.0147202	0.00891468	0.00938312	0.00942448	0.0121159	0.00906047
PE 18:1_20:4	0.188825	0.274725	0.296302	0.273861	0.249906	0.255612	0.263737	0.266969	0.261701	0.268149	0.224531
PE 18:1_22:0	0.00676082	0.00836353	0.00909275	0.00953971	0.0100983	0.00813001	0.00469672	0.00530055	0.00588716	0.00869807	0.00598681
PE 18:1_22:1	0.0148072	0.0185765	0.020219	0.0228296	0.0239887	0.0228838	0.0105715	0.0108966	0.0120426	0.0165537	0.0114101
PE 18:1_24:0	0.00370348	0.00459288	0.00509084	0.0056458	0.00660865	0.00476898	0.0022665	0.00253149	0.00276406	0.00514188	0.00316595
PE 18:1_24:1	0.00528423	0.00526138	0.00630714	0.00657895	0.00759495	0.00642527	0.00303746	0.00357131	0.00015439	0.00607211	0.00407939
PE O-16:1_16:0	0.00403406	0.00567092	0.00652434	0.005616	0.00416232	0.00273978	0.0031512	0.00308821	0.00362475	0.00260397	0.00263365
PE O-16:1_18:1	0.342206	0.450755	0.511267	0.498071	0.536404	0.426372	0.320329	0.322793	0.356213	0.453837	0.373073
PE O-16:1_20:0	0.00602812	0.00747192	0.00816607	0.00940913	0.0079705	0.00481609	0.00331175	0.00357296	0.00442753	0.00453395	0.00368851
PE O-16:1_20:3	0.0162123	0.020789	0.0241783	0.0235601	0.0283821	0.0224134	0.0135339	0.0135753	0.0150091	0.0262841	0.0180104
PE O-16:1_20:4	0.0994619	0.149137	0.154562	0.133761	0.145423	0.130104	0.129159	0.133786	0.134225	0.162167	0.157181
PE O-16:1_22:4	0.124955	0.135837	0.177996	0.166986	0.202889	0.183087	0.108796	0.102831	0.117458	0.195108	0.127022
PE O-16:1_22:6	0.251459	0.373567	0.398119	0.31581	0.339607	0.301304	0.297667	0.306483	0.288033	0.31832	0.350854
PE O-17:1_18:1	0.00941329	0.0130804	0.0144893	0.0139489	0.0126396	0.0110355	0.00632412	0.0067364	0.00708584	0.00712531	0.00756722
PE O-17:1_20:4	0.00532677	0.00567002	0.00638364	0.00538305	0.00513556	0.00495572	0.00414225	0.00348386	0.00345665	0.0037274	0.00399563
PE O-18:0_22:1	0.00314496	0.00389555	0.00283624	0.00483951	0.00364918	0.00250649	0.00170586	0.00117727	0.00111021	0.00232811	0.00162304
PE O-18:1_16:0	0.0126525	0.0204297	0.0237943	0.0179119	0.0123964	0.00863046	0.00969603	0.0101014	0.0111188	0.00686329	0.00691642
PE O-18:1_18:1	0.440677	0.607083	0.691522	0.652792	0.734221	0.554943	0.382562	0.399881	0.421746	0.521119	0.464944
PE O-18:1_20:0	0.00741272	0.00841163	0.00941872	0.011599	0.00995156	0.0049726	0.00286253	0.00310523	0.0047387	0.00493323	0.00374514
PE O-18:1_20:1	0.200828	0.2176	0.282617	0.288695	0.291789	0.253221	0.113627	0.116268	0.122108	0.212604	0.146004
PE O-18:1_20:3	0.0668928	0.0839121	0.100311	0.0962206	0.111588	0.0985532	0.0517181	0.0524378	0.0543871	0.0845802	0.0627976
PE O-18:1_20:4	0.258018	0.369497	0.416256	0.333421	0.353314	0.324076	0.284187	0.301504	0.295133	0.333342	0.358363
PE O-18:1_22:1	0.0253434	0.0282999	0.0336457	0.0372416	0.0354773	0.0256713	0.013365	0.0138887	0.0177742	0.0230802	0.0161509
PE O-18:1_22:3	0.0110625	0.0109442	0.0157966	0.0177481	0.020628	0.0189468	0.00416766	0.0082889	0.0102182	0.00888341	0.00940514
PE O-18:1_22:4	0.232631	0.245047	0.330033	0.285643	0.332899	0.306328	0.174882	0.167505	0.186811	0.274248	0.209972
PE O-18:1_22:5	0.0180831	0.0251495	0.0296	0.0238685	0.0224761	0.0205596	0.0173035	0.0178532	0.0213325	0.0213334	0.0191934
PE O-18:1_22:6	0.619452	0.977818	1.03947	0.785208	0.796897	0.743847	0.748343	0.807465	0.736852	0.72922	0.893344
PE O-18:1_24:4	0.0188716	0.0216268	0.028545	0.022879	0.0258794	0.0215784	0.0145591	0.0161847	0.0163261	0.0224826	0.0181781
PE O-18:2_14:0	0.00964866	0.0120321	0.0139009	0.0140881	0.0146323	0.0116294	0.0103667	0.0113774	0.0116147	0.0149827	0.0151299
PE O-18:2_16:1	0.0105572	0.0164624	0.0172225	0.0171852	0.0165289	0.0163404	0.0147776	0.0164764	0.0155514	0.0187653	0.0196351
PE O-18:2_18:1	0.478013	0.663404	0.761377	0.725856	0.715576	0.733388	0.476724	0.479538	0.48883	0.609817	0.53713
PE O-18:2_20:1	0.203584	0.250163	0.297174	0.306568	0.316531	0.317888	0.155534	0.145927	0.155611	0.241954	0.170674
PE O-18:2_20:4	0.233698	0.292701	0.349904	0.32794	0.353005	0.352542	0.246341	0.238863	0.248636	0.349026	0.275326
PE O-18:2_22:1	0.0505235	0.0578193	0.0702552	0.0758776	0.079243	0.0740967	0.0305926	0.0299648	0.0360849	0.0526979	0.0339202
PE O-18:2_22:4	0.246509	0.21876	0.384977	0.34907	0.375965	0.0866147	0.245217	0.245199	0.238722	0.311332	0.268831
PE O-18:2_22:6	0.15573	0.192983	0.231436	0.207321	0.237416	0.225738	0.185601	0.187642	0.178867	0.24482	0.223362
PE O-18:2_24:1	0.00955497	0.0105718	0.0131493	0.0135106	0.0138399	0.0122249	0.0056532	0.0058101	0.00815343	0.00912372	0.00631173
PE O-18:3_18:1	0.0192784	0.0310829	0.0338775	0.028721	0.0337867	0.0304629	0.0242452	0.0245231	0.0236885	0.0267607	0.026983
PE O-18:3_20:4	0.00573673	0.00789367	0.00855151	0.00810708	0.00868718	0.00764836	0.00671324	0.00650333	0.00658781	0.00847351	0.00787696
PE O-18:3_22:6	0.00292214	0.00427438	0.00499454	0.00421791	0.00455917	0.00378153	0.00412675	0.00397904	0.00383333	0.00519359	0.00445719
PE O-20:1_22:6	0.00495325	0.00945203	0.0066399	0.00799004	0.019788	0.00718267	0.00518303	0.00666746	0.00131546	0.00141477	0.0138132
PE O-20:2_22:6	0.0056811	0.00929162	0.00963069	0.0080762	0.00825734	0.00755662	0.00761592	0.00768245	0.00722346	0.00777208	0.00824693
PG 16:0_16:0	0.010139	0.00957998	0.0122037	0.012763	0.00610978	0.00410239	0.00872327	0.00859517	0.00880199	0.0077644	0.00490827
PG 16:0_18:1	0.0651189	0.0742316	0.101505	0.0861382	0.0817445	0.058643	0.0708728	0.0744947	0.0687083	0.0903151	0.0758607
PG 18:1_18:1	0.000952533	0.00179612	0.00205686	0.00119801	0.00725393	0.0013097	0.00652412	0.00608522	0.0059448	0.00885399	0.00408308
PG 18:1_20:4	0.00212778	0.00265291	0.00355602	0.00302092	0.00638196	0.00550981	0.0023027	0.00221767	0.00275784	0.00656631	0.00626936
PG 18:1_22:6	0.000831824	0.00162312	0.0013187	0.00160375	0.00551819	0.00475235	0.00309173	0.00289285	0.00265573	0.00321182	0.00197776
PI 16:0_20:4	0.0976518	0.110926	0.129131	0.114449	0.0970269	0.0906172	0.0953491	0.088304	0.0899929	0.132786	0.132746
PI 16:0_22:6	0.0351268	0.0365106	0.0397706	0.0455322	0.0276513	0.028155	0.028129	0.0241885	0.0245778	0.037332	0.0282208
PI 18:0_20:4	0.537873	0.624784	0.735561	0.596049	0.485349	0.451413	0.466628	0.457222	0.46488	0.58421	0.623527
PI 18:0_22:6	0.0613249	0.0622227	0.0726942	0.0761665	0.0496105	0.0509232	0.0439843	0.0371293	0.0381771	0.0638894	0.0501538
PI 18:1_20:4	0.143856	0.168919	0.202172	0.176431	0.104648	0.0984162	0.121713	0.1228	0.110286	0.101938	0.119022
PS 16:0_18:1	0.0591392	0.0892738	0.093979	0.0830909	0.0792799	0.0705265	0.0969847	0.0978624	0.111311	0.100684	0.110036
PS 16:0_22:6	0.00783683	0.00993733	0.00968146	0.00911304	0.00938399	0.0125401	0.0123534	0.0135656	0.00996315	0.0130338	0.0183501
PS 17:0_18:1	0.00635634	0.00794109	0.00921923	0.010163	0.00850451	0.00816531	0.00306133	0.00560267	0.00613037	0.00663308	0.00580267
PS 18:0_18:1	0.727893	0.822138	1.02666	1.14385	0.970222	0.9432	0.651128	0.680465	0.737913	0.954049	0.757711
PS 18:0_20:1	0.0307632	0.0361681	0.0419751	0.0491041	0.0421386	0.0455806	0.0245246	0.0256941	0.0275122	0.0342115	0.029087
PS 18:0_20:3	0.0380168	0.0457614	0.0527033	0.060484	0.0568954	0.050819	0.040326	0.0427233	0.0450038	0.0706818	0.0496373
PS 18:0_20:4	0.187502	0.222527	0.25453	0.295676	0.25852	0.265763	0.263443	0.275349	0.28027	0.386375	0.326276
PS 18:0_22:4	0.225295	0.22106	0.282847	0.327363	0.283496	0.299541	0.179222	0.184978	0.209665	0.279721	0.210589
PS 18:0_22:5	0.0505758	0.0607462	0.0806383	0.0725886	0.0582632	0.0588207	0.0455032	0.0518294	0.0609836	0.0526985	0.0534086
PS 18:0_22:6	1.17837	1.69966	1.91162	1.59975	1.21531	1.41574	1.40488	1.57881	1.34765	1.04572	1.41992
PS 18:1_18:1	0.431392	0.618991	0.688657	0.725401	0.444952	0.467569	0.54965	0.611223	0.586802	0.378969	0.579806
PS 18:1_18:2	0.00380577	0.0058274	0.0152456	0.00695937	0.00547136	0.00438459	0.00630403	0.0076608	0.00779324	0.00527324	0.00924792
PS 18:1_20:1	0.00772198	0.0095035	0.0104568	0.010171	0.0351338	0.00377688	0.00625437	0.00347404	0.0197347	0.00485298	0.0147127
PS 18:1_20:4	0.114704	0.1619	0.176442	0.192582	0.137416	0.154178	0.153385	0.171025	0.16463	0.13096	0.169849
PS 18:1_22:6	0.0371489	0.0587297	0.0616822	0.0619491	0.0389049	0.0437811	0.0573324	0.0614308	0.052802	0.0358501	0.0533171
PS 20:4_22:6	0.00706179	0.0083007	0.00996888	0.0114597	0.0052058	0.00546013	0.0110487	0.013137	0.0109857	0.00630025	0.00886444
PS 22:4_22:6	0.0593452	0.0699608	0.106431	0.092626	0.0448547	0.0468436	0.0625954	0.0652885	0.0591647	0.0324001	0.0335006
PS 22:5_22:6	0.00797205	0.0121963	0.0121447	0.0142395	0.00536966	0.00516743	0.0114894	0.0125092	0.0107865	0.00586022	0.00687772
PS 22:6_22:6	0.0717303	0.119696	0.117117	0.134791	0.0441949	0.0530183	0.130344	0.148931	0.109389	0.0521097	0.0854096
SHex-Cer 18:1;O2_20:3	0.00883151	0.007952	0.00769737	0.0078847	0.00803911	0.00811742	0.00833237	0.00806191	0.00787985	0.00801071	0.00803555
SHex-Cer 18:1;O2_24:1	0.0218787	0.0208185	0.0239266	0.0273833	0.0246582	0.0210561	0.012885	0.0132481	0.0150896	0.0201081	0.0160653
SHex-Cer 21:0;O2_22:2	0.000435955	0.000386422	0.000482643	0.000524124	0.000488369	0.000446114	0.000245543	0.000313395	0.000342887	0.000422552	0.000383204
SM 17:0;O2_23:0	0.000271483	0.00535854	0.00673221	0.00836285	0.00679976	0.00434714	0.00414786	0.00501002	0.00497756	0.0059116	0.00485368
SM 18:0;O2_18:0	0.0104438	0.0149437	0.0167435	0.0137167	0.00831098	0.00476675	0.01198	0.0140307	0.0115257	0.00992078	0.0101524
SM 18:0;O2_22:2	0.00439934	0.00495776	0.00773976	0.00704894	0.00438354	0.00361866	0.00360666	0.0049782	0.0043961	0.00528409	0.00371315
SM 18:1;O2_16:0	0.0155163	0.0217107	0.0241555	0.0197368	0.00862376	0.00580226	0.0315109	0.0344775	0.028468	0.0235915	0.0241555
SM 18:1;O2_18:0	0.0877012	0.123442	0.117769	0.10307	0.041767	0.0335401	0.0923746	0.0970718	0.0745086	0.0483265	0.0596725
SM 18:1;O2_18:1	0.0130235	0.00929299	0.0159927	0.00963941	0.00356928	0.00317511	0.0104357	0.00964438	0.00777928	0.00540512	0.00550722
SM 18:1;O2_20:0	0.0155662	0.0243091	0.0225972	0.02231	0.0108704	0.00766714	0.0207199	0.0238233	0.0186603	0.0148018	0.0152028
SM 18:1;O2_22:0	0.0104124	0.0154435	0.0156559	0.0208682	0.013298	0.00856592	0.0140145	0.0154476	0.0149835	0.0165265	0.0139264
SM 18:1;O2_22:1	0.00082533	0.000220997	0.000318501	0.00185589	0.00169395	0.000891813	0.000736928	0.0037148	0.00167695	0.00126349	0.00102836
SM 18:1;O2_24:1	0.00228287	0.00212349	0.00301147	0.00184538	0.0465829	0.00141735	0.0486224	0.00181077	0.0138762	0.00205247	0.00138594
SM 18:1;O2_24:2	0.0107842	0.0136027	0.0150554	0.014336	0.0124364	0.0109171	0.0127723	0.0136365	0.0133294	0.0132963	0.0136469

## Sheet: Table S5 
Spinal Cord
Metabolite	SC.01.WT	SC.06.WT	SC.08.WT	SC.10.WT	SC.11.WT	SC.16.WT	SC.03.HOM	SC.05.HOM	SC.07.HOM	SC.12.HOM	SC.13.HOM
Label	WT	WT	WT	WT	WT	WT	HOM	HOM	HOM	HOM	HOM
CE 18:1	0.0108795	0.00579956	0.011006	0.00753342	0.0159169	0.0141414	0.0538483	0.112353	0.0574646	0.0302175	0.0153586
CE 18:2	0.0244793	0.0106266	0.0288745	0.0317995	0.030237	0.0208589	0.0793034	0.227955	0.0451362	0.0224484	0.021674
CE 20:1	0.0029712	0.00194268	0.00327988	0.00201578	0.00386127	0.00375641	0.0120373	0.0233435	0.013303	0.0072845	0.00421812
CE 20:3	0.00715554	0.0049735	0.00779343	0.00543304	0.0070292	0.0105485	0.0310174	0.0697893	0.0295601	0.0156092	0.00911104
CE 20:4	0.0178721	0.00209475	0.0201609	0.0128041	0.0188681	0.0354326	0.138794	0.320512	0.0842561	0.0841137	0.0662931
CE 20:5	0.000920071	0.00037381	0.00147282	0.00103066	0.00133074	0.000392324	0.00731877	0.014875	0.00578161	0.00523147	0.003387
CE 22:2	0.000645442	5.94e-05	0.00132915	0.000238217	7.66e-05	0.00152384	0.0053672	0.0124236	0.00535178	0.00213114	0.00156229
CE 22:3	0.00192694	0.000273107	0.00257838	0.000753496	0.00115065	0.00487905	0.0153162	0.0346413	0.0163049	0.00629423	0.00402429
CE 22:4	0.0145865	0.00147138	0.0131021	0.00290466	0.00865411	0.0468003	0.110619	0.268024	0.118892	0.0397915	0.0157701
CE 22:5	0.00465818	0.00140321	0.00452214	0.00156212	0.00289809	0.0129054	0.0278451	0.0734943	0.0266048	0.00823997	0.00304142
CE 22:6	0.0441348	0.0117507	0.0314089	0.0185705	0.0820316	0.0769123	0.205816	0.498693	0.111371	0.136573	0.0766278
CE 24:2	0.00133435	0.00157036	0.00245642	0.00159395	0.000526642	0.000524338	0.00641737	0.0133393	0.00610205	0.00335186	0.00287627
CE 24:3	0.0023358	0.00229016	0.00371889	0.0030383	0.00198947	0.0006422	0.00881138	0.0179483	0.00939668	0.00442916	0.0034714
CE 24:4	0.00183958	0.00183791	0.00184525	0.00151719	0.00203977	0.0019578	0.0212571	0.0794832	0.00187599	0.00187828	0.00179112
CE 26:4	0.000835837	0.00135986	0.00162094	0.000533104	0.000292681	0.000372594	0.00613919	0.0161381	0.00612924	0.00191892	0.000370498
Cer[NS] 15:1;O2_15:0	0.000556385	0.00061079	0.000525308	0.000541993	0.000557826	0.000546006	0.000622387	0.000580791	0.000595056	0.000595141	0.000718559
Cer[NS] 18:1;O2_16:0	0.00626613	0.00388943	0.00314012	0.00508483	0.00756367	0.0116526	0.0224918	0.0158093	0.0128326	0.033661	0.0276642
Cer[NS] 18:1;O2_17:0	0.000355663	0.000225483	0.000199641	0.000257468	0.00055211	0.000543613	0.000544663	0.000271782	0.000289638	0.000799464	0.000817766
Cer[NS] 18:1;O2_18:0	0.0418186	0.0232127	0.022873	0.026239	0.0628264	0.0739421	0.0616982	0.0217544	0.0325922	0.0975104	0.0949358
Cer[NS] 18:1;O2_19:0	0.000441115	0.000322449	0.000307726	0.00035795	0.00056095	0.000656501	0.000394483	0.000246282	0.000266423	0.000505056	0.000560171
Cer[NS] 18:1;O2_20:0	0.0126311	0.00917375	0.0114934	0.011139	0.0143096	0.0170395	0.0138749	0.00791379	0.00984436	0.0183108	0.0194308
Cer[NS] 18:1;O2_22:0	0.00966379	0.00798995	0.0075887	0.00597637	0.0120176	0.0147464	0.0118138	0.00588651	0.00622796	0.0155756	0.0195651
Cer[NS] 18:1;O2_23:0	0.00253324	0.00202293	0.00190161	0.00178779	0.00310826	0.00384561	0.00101793	0.000658529	0.000636519	0.00132825	0.00144842
Cer[NS] 18:1;O2_23:1	0.000818521	0.000516513	0.000399464	0.00040161	0.00105677	0.00171825	0.000706942	0.000324282	0.000352485	0.000936254	0.00121475
Cer[NS] 18:1;O2_24:0	0.00740412	0.00579536	0.00534713	0.0044981	0.00931226	0.0120677	0.0101271	0.00738029	0.00500009	0.0137933	0.0143347
Cer[NS] 18:1;O2_24:1	0.0413982	0.0275029	0.0210675	0.019247	0.0567127	0.0824608	0.0608647	0.0340259	0.0339865	0.0860716	0.0893747
Cer[NS] 18:1;O2_24:2	0.00602244	0.00329783	0.00244629	0.00323166	0.00807942	0.013057	0.00994444	0.00815204	0.00616686	0.0131392	0.0123196
Cer[NS] 18:1;O2_26:0	0.000307885	0.00027029	0.000288799	0.000263512	0.000305782	0.000411042	0.000369582	0.000345401	0.000238724	0.000375847	0.000518356
Cer[NS] 18:2;O2_16:0	0.000454732	0.000236369	0.000196707	0.000365558	0.000598011	0.000877017	0.00130674	0.000946238	0.000740337	0.00220667	0.00133373
Cer[NS] 18:2;O2_18:0	0.00459219	0.00200244	0.00174519	0.00268951	0.00780739	0.00871645	0.010543	0.00380495	0.00566416	0.0183242	0.0143786
Cer[NS] 18:2;O2_22:0	0.00560263	0.00333799	0.0029206	0.00196486	0.00785488	0.0119348	0.00828099	0.00271238	0.00390024	0.0111971	0.0153143
Cer[NS] 18:2;O2_24:2	0.00239094	0.00211825	0.00241549	0.00242458	0.00222697	0.00276941	0.00209392	0.00178212	0.00204658	0.00237924	0.00216774
CL 16:0_20:4_18:1_22:6	0.00281749	0.0023128	0.00270231	0.00337593	0.00238638	0.00331005	0.00225328	0.00165723	0.0021222	0.00320672	0.00202699
CL 18:0_18:4_18:1_18:1	0.00388634	0.00266885	0.00341554	0.00396291	0.00397652	0.00540789	0.00317842	0.00246627	0.00258296	0.00484845	0.002816
CL 18:1_18:1_18:1_18:1	0.0246602	0.0229463	0.0214902	0.0271693	0.0215075	0.0301879	0.020559	0.0169497	0.0182266	0.0281565	0.0189031
CL 18:1_18:1_18:1_18:2	0.0121746	0.0103222	0.0108808	0.0130631	0.0129435	0.0136635	0.0130266	0.0111311	0.010979	0.0189828	0.0110136
CL 18:1_18:1_18:1_20:4	0.00869594	0.00704758	0.0092632	0.0110382	0.00603069	0.0101	0.00713675	0.00486398	0.00591638	0.00905164	0.00871499
CL 18:1_18:2_18:1_18:2	0.00383988	0.00407675	0.00392876	0.00412563	0.00366826	0.0034	0.00461569	0.00473883	0.00425441	0.00616111	0.00330839
CL 18:1_18:2_18:1_18:3	0.00364494	0.00271348	0.00231718	0.0045459	0.00650271	0.00214543	0.00217734	0.00271032	0.00249417	0.00233074	0.00117412
CL 18:2_18:2_18:2_18:2	0.00298603	0.00202705	0.00202323	0.0045496	0.00494832	0.00138195	0.00153804	0.0022803	0.0021504	0.00130348	0.000418005
DG 16:0_16:1	0.00995266	0.0131236	0.00586654	0.0079615	0.0139401	0.00887157	0.00495022	0.00592304	0.00417139	0.00448526	0.0052212
DG 16:0_18:1	0.0372616	0.0404364	0.0183923	0.0296856	0.0346027	0.063191	0.0258499	0.0252425	0.0245571	0.0281076	0.0254924
DG 16:0_18:2	0.00685119	0.0129025	0.00312152	0.00516466	0.00979876	0.00326853	0.00209276	0.00347013	0.00202332	0.00178903	0.00108857
DG 18:0_18:1	0.0880898	0.0755793	0.0586957	0.0725813	0.0707579	0.162835	0.0506745	0.0511688	0.0553372	0.0459816	0.0502106
DG 18:0_18:2	0.0121055	0.0194194	0.00652858	0.0102212	0.0112342	0.0131241	0.00910111	0.0124165	0.0100926	0.00895434	0.00494098
DG 18:0_20:1	0.0517648	0.0350254	0.0319186	0.0388018	0.0460413	0.107037	0.026304	0.0248372	0.0274208	0.0240525	0.0289053
DG 18:0_20:3	0.0182207	0.0276023	0.014726	0.0191083	0.00890713	0.0207598	0.0159925	0.0273885	0.0196659	0.00829928	0.00861652
DG 18:0_22:4	0.0165502	0.0221612	0.011075	0.0191464	0.00826531	0.0221033	0.0124067	0.0155082	0.0166629	0.00944051	0.00801513
DG 18:1_18:1	0.0312412	0.0510138	0.013933	0.0275174	0.0260172	0.0377245	0.0122451	0.0125502	0.0125204	0.0124204	0.0114894
DG 18:1_18:2	0.022773	0.0391261	0.00987156	0.01617	0.03785	0.0108473	0.00555352	0.00925925	0.00467597	0.00624887	0.00202999
DG 18:1_20:1	0.0249527	0.025785	0.0140031	0.021693	0.0130774	0.050205	0.00773861	0.00896185	0.0100358	0.00551128	0.00644549
DG 18:1_22:0	0.0283821	0.0164886	0.0140534	0.0200999	0.0257382	0.0655303	0.0192982	0.0149402	0.0175745	0.0213237	0.0233546
DG 18:1_22:1	0.0204982	0.0175145	0.0115152	0.016837	0.0120112	0.0446131	0.00851129	0.00848338	0.0100252	0.00681278	0.00872376
DG 18:1_24:0	0.0294699	0.0165949	0.0168091	0.0215131	0.0248025	0.0676299	0.0227744	0.0182534	0.0205733	0.0254819	0.0267889
DG 18:1_24:1	0.018836	0.0126571	0.0107462	0.0154301	0.0116964	0.0436501	0.0106177	0.00960587	0.0114706	0.00993091	0.0114635
DG 18:1_26:0	0.00600212	0.00296114	0.00426978	0.00452472	0.00437059	0.0138844	0.00566094	0.00510332	0.00501525	0.00595813	0.00656704
DG 18:1_26:1	0.00747881	0.00486643	0.00462929	0.00629521	0.00470708	0.0168961	0.00454114	0.00433981	0.00483035	0.00408975	0.00490465
DG 18:2_18:3	0.00650058	0.00931615	0.0034819	0.00635546	0.0109783	0.00237106	0.000942605	0.00144409	0.000478716	0.00120811	0.000639506
DG 18:2_24:0	0.00228164	0.00193688	0.00142898	0.00183658	0.00186492	0.00434081	0.00172703	0.00151033	0.00172433	0.00205099	0.00162245
DG 20:1_20:4	0.00596789	0.00987969	0.00451699	0.00740775	0.00295028	0.00508477	0.00379161	0.00479434	0.00562653	0.0027073	0.00203828
Hex-Cer 16:0;O2_26:0	0.00491123	0.00651207	0.0109978	0.0104498	0.00820002	0.0101847	0.000658409	0.00150162	0.00156363	0.00138433	0.00193454
Hex-Cer 18:0;O2_24:6	0.00655968	0.00849183	0.0156235	0.0100169	0.0110662	0.0127095	0.00363515	0.00929096	0.0096573	0.00674181	0.00980858
Hex-Cer 18:1;O2_22:0	0.00200106	0.00255674	0.00441019	0.00310867	0.00370677	0.00398994	0.0016535	0.00364514	0.00400988	0.00377385	0.00457565
Hex-Cer 18:1;O2_24:1	0.00999039	0.0136277	0.0220446	0.0184597	0.0200496	0.0249367	0.0054914	0.0136724	0.012951	0.0157024	0.0164052
Hex-Cer 18:1;O2_25:0	0.012192	0.0165459	0.0258696	0.024088	0.0202629	0.0272959	0.00720688	0.0191858	0.0175497	0.0176903	0.0185629
Hex-Cer 21:0;O2_18:0	0.00294384	0.00373476	0.00675508	0.00494252	0.00478282	0.00559714	0.00262649	0.0062923	0.00633399	0.0049603	0.00635178
Hex-Cer 21:0;O2_22:0	0.0263192	0.0322576	0.0563001	0.0477043	0.042477	0.0490868	0.0188562	0.0462456	0.0429432	0.0398492	0.0445066
Hex-Cer 23:0;O2_18:0	0.0250563	0.0325742	0.0530108	0.0442938	0.041697	0.0475545	0.0205792	0.045895	0.0493114	0.042241	0.0487709
Hex-Cer 26:0;O2_14:2	0.000754292	0.00110516	0.00146629	0.00124851	0.00136856	0.0019473	0.000456248	0.000987184	0.00110265	0.00105206	0.00129743
LPC 16:0	0.216127	0.134152	0.169921	0.159763	0.313696	0.303106	0.211311	0.187642	0.132814	0.340486	0.184301
LPC 18:0	0.0798644	0.0445211	0.0604446	0.0591312	0.107119	0.128106	0.0784594	0.0691036	0.0419413	0.136852	0.0659405
LPC 18:1	0.207469	0.203725	0.190796	0.163685	0.193654	0.285485	0.14313	0.12166	0.12196	0.208187	0.120712
LPC 20:4	0.0385364	0.0260362	0.0240111	0.0240367	0.0768121	0.0417861	0.0282972	0.0235047	0.0230979	0.045627	0.0209593
LPC 22:6	0.0560152	0.0471243	0.0403534	0.0430177	0.0821447	0.0674357	0.0442043	0.0272776	0.0322192	0.0746347	0.0426858
LPE 16:0	0.0601427	0.0361226	0.0516679	0.052685	0.0756232	0.084615	0.0608798	0.042818	0.038422	0.115001	0.0472781
LPE 18:0	0.277165	0.176958	0.24114	0.253147	0.310239	0.404341	0.228972	0.154495	0.146733	0.439114	0.175546
LPE 18:1	0.203301	0.159988	0.184358	0.169957	0.195133	0.30707	0.143146	0.114023	0.10329	0.213047	0.142225
LPE 18:2	0.0103379	0.00591095	0.00694312	0.0069258	0.0196354	0.0122742	0.00687379	0.00564703	0.0040168	0.0120221	0.00580921
LPE 20:1	0.0479629	0.0357785	0.0407955	0.0381399	0.0435908	0.0815096	0.021234	0.0150775	0.015726	0.0298237	0.0243088
LPE 20:4	0.218046	0.152738	0.169084	0.171297	0.243448	0.353661	0.208045	0.125104	0.117528	0.415457	0.17409
LPE 22:6	0.248494	0.149774	0.170368	0.185574	0.326215	0.410538	0.183855	0.0912178	0.0829841	0.356803	0.204414
LPI 18:0	0.0273401	0.016421	0.021544	0.0212365	0.0410443	0.0364545	0.0185152	0.0181817	0.014673	0.0273667	0.0138392
LPI 18:1	0.00881966	0.00843194	0.00823258	0.00811863	0.00810897	0.0112062	0.00581097	0.00648416	0.00551187	0.00664519	0.00460265
LPI 20:4	0.0176902	0.0190277	0.0136417	0.0156468	0.0194385	0.0206965	0.0153418	0.0157116	0.0179815	0.0142399	0.0134343
PA 16:0_18:1	0.471807	0.40384	1.2085	0.594207	0.0615842	0.0909069	0.116437	0.175322	0.122685	0.135376	0.0323655
PA 16:0_20:4	0.0467274	0.0430784	0.111462	0.0660511	0.00549527	0.00755019	0.0182224	0.0296061	0.0242529	0.014777	0.00425359
PA 18:0_18:1	0.624027	0.89339	0.724209	0.536929	0.389083	0.576521	0.366463	0.400474	0.0619553	0.898775	0.104649
PA 18:0_20:4	0.342825	0.251971	0.842772	0.440379	0.0765987	0.102405	0.151847	0.14652	0.0852005	0.336949	0.0387185
PA 18:0_22:6	0.727061	0.436501	0.611557	1.04586	0.182123	0.23681	0.187094	0.139381	0.0561453	0.506764	0.0460873
PA 18:1_18:1	0.469538	0.632876	0.407618	0.880523	0.162212	0.26446	0.137766	0.157205	0.0808581	0.276359	0.0366414
PA 18:1_20:1	0.208384	0.16535	0.503124	0.242564	0.0498488	0.0810327	0.0294737	0.036599	0.0221336	0.0421728	0.0169896
PA 18:1_22:0	0.0645574	0.0349951	0.176892	0.0609172	0.0232743	0.0267088	0.0212322	0.0210082	0.0136849	0.0363151	0.0139205
PA 18:1_24:1	0.0699379	0.044877	0.165639	0.0727099	0.0294488	0.0370145	0.0238301	0.0261124	0.0157637	0.0368285	0.0166159
PA 22:6_22:6	0.0535142	0.0410496	0.133369	0.0752195	0.00794095	0.00999146	0.0130515	0.0162758	0.00745694	0.0254546	0.00301883
PC 14:0_16:0	0.0476587	0.0322335	0.0660155	0.0446262	0.0506926	0.0447255	0.0695741	0.0828482	0.0612645	0.0851765	0.0490071
PC 16:0_16:0	0.135642	0.113321	0.13677	0.133685	0.145367	0.149068	0.103576	0.103572	0.106174	0.124151	0.0804078
PC 16:0_16:1	0.32856	0.26978	0.420825	0.286141	0.329197	0.336857	0.480193	0.528381	0.428469	0.562864	0.401058
PC 16:0_18:0	0.321834	0.251523	0.365625	0.367033	0.305294	0.319694	0.266108	0.246498	0.27613	0.335878	0.205924
PC 16:0_18:1	2.94362	2.4005	3.21169	2.8941	2.79632	3.4155	2.58944	2.62089	2.39931	3.08152	2.25605
PC 16:0_18:2	0.331684	0.247246	0.29693	0.319238	0.632369	0.162637	0.223068	0.287826	0.211101	0.233708	0.159639
PC 16:0_20:3	0.0954327	0.041114	0.0528952	0.0641079	0.108561	0.210485	0.0866814	0.0650463	0.0481894	0.111381	0.122109
PC 16:0_20:4	0.402272	0.273636	0.320983	0.399649	0.653205	0.363885	0.466752	0.469255	0.429396	0.612222	0.356134
PC 16:0_22:4	0.0623882	0.0525818	0.0585164	0.0638919	0.0735255	0.0634254	0.0634935	0.0707384	0.0619533	0.0708839	0.0503981
PC 16:0_22:6	0.785742	0.656431	0.815798	0.869004	0.813924	0.773553	0.698573	0.577688	0.670176	0.989909	0.556519
PC 16:1_18:2	0.0437686	0.0410924	0.0373896	0.0393978	0.0588785	0.0420847	0.0514822	0.0401154	0.0341124	0.0986938	0.033007
PC 18:0_18:1	2.01539	1.63914	2.10208	1.97871	1.91484	2.44217	1.50695	1.36573	1.35258	1.91055	1.39892
PC 18:0_18:2	0.289392	0.261319	0.27953	0.284031	0.360847	0.261234	0.208153	0.236022	0.199439	0.243513	0.153639
PC 18:0_20:4	0.241869	0.201498	0.228648	0.259058	0.268312	0.251827	0.257657	0.245428	0.247434	0.331373	0.206393
PC 18:0_22:6	0.239865	0.212893	0.225843	0.2589	0.232114	0.269575	0.185042	0.153019	0.165977	0.252268	0.168906
PC 18:1_18:1	0.580221	0.567902	0.579921	0.562643	0.516053	0.674586	0.364309	0.400846	0.361918	0.36433	0.330143
PC 18:1_18:2	0.079667	0.0606901	0.0561626	0.0694258	0.158171	0.053885	0.059383	0.0878378	0.0560538	0.0548084	0.0388318
PC 18:1_20:0	0.352439	0.277355	0.394117	0.317009	0.347567	0.426147	0.224266	0.203279	0.195833	0.280479	0.217474
PC 18:1_20:4	0.210835	0.180315	0.186874	0.212678	0.266503	0.207806	0.201413	0.206425	0.191151	0.242991	0.165086
PC 18:1_22:0	0.00643036	0.00414059	0.00969504	0.00823334	0.00511615	0.00496666	0.00490842	0.00524657	0.00414892	0.0040031	0.00623509
PC 18:1_24:0	0.126121	0.111403	0.159795	0.113492	0.109367	0.136549	0.096469	0.0923133	0.0702104	0.131905	0.0914475
PC 18:1_24:1	0.129286	0.115054	0.146689	0.125388	0.111968	0.147334	0.0818322	0.0769765	0.0671729	0.105203	0.0779766
PC 18:2_18:2	0.0260237	0.00838982	0.0165535	0.0246558	0.0682371	0.0122821	0.00793448	0.0095336	0.0083739	0.0106153	0.00321517
PC 22:6_22:6	0.0324753	0.0318429	0.029306	0.036038	0.0300012	0.0351884	0.0256104	0.0200918	0.0251207	0.0352353	0.021994
PC O-16:0_18:1	0.136169	0.12067	0.157458	0.118069	0.124141	0.160509	0.100489	0.116325	0.08932	0.111423	0.0848883
PC O-16:0_20:4	0.0397891	0.0464277	0.0443196	0.0385128	0.0277442	0.0419413	0.0356487	0.0431588	0.0356257	0.0315272	0.0322833
PC O-16:1_20:4	0.0202882	0.0162262	0.0237291	0.00749677	0.0250448	0.0289439	0.0336681	0.0436489	0.0324197	0.0335035	0.0251005
PC O-18:1_14:0	0.031848	0.0283143	0.0328197	0.0322927	0.030991	0.0348222	0.0233038	0.0162966	0.0179148	0.042915	0.0160887
PC O-18:1_20:4	0.0171338	0.0171322	0.0190368	0.0167887	0.012994	0.0197171	0.0251242	0.0395657	0.0229808	0.0231473	0.0148029
PE 16:0_18:0	0.010944	0.00853216	0.0119113	0.012334	0.00995904	0.0119833	0.00984755	0.00973314	0.00973989	0.012054	0.00786323
PE 16:0_18:1	0.232686	0.171712	0.240806	0.22571	0.228564	0.296637	0.225047	0.230215	0.187506	0.309551	0.172915
PE 16:0_18:2	0.0155897	0.0112726	0.0125136	0.0126618	0.0287241	0.0127766	0.015764	0.0180805	0.0120893	0.0191324	0.0137537
PE 16:0_20:4	0.115995	0.0943378	0.108648	0.11518	0.129539	0.132269	0.16879	0.149684	0.149528	0.236708	0.139238
PE 16:0_22:4	0.0405885	0.0325629	0.0371833	0.0378145	0.0459123	0.0494697	0.0358244	0.0361614	0.0332486	0.0435359	0.0303519
PE 16:0_22:5	0.0200978	0.0130194	0.0164478	0.0190895	0.0336505	0.0182818	0.0153977	0.0166286	0.0135139	0.0195425	0.0119057
PE 16:0_22:6	0.321097	0.252904	0.30269	0.337524	0.357893	0.354476	0.294661	0.253133	0.265388	0.424516	0.235606
PE 16:1_18:1	0.0178703	0.0199212	0.0189511	0.0171873	0.0131834	0.0201087	0.0235389	0.0231405	0.0205296	0.0288264	0.0216591
PE 16:1_18:2	0.00246749	0.0036398	0.00215317	0.00165518	0.00279069	0.00209862	0.00214277	0.00246204	0.00128072	0.00271933	0.00210897
PE 16:1_20:4	0.00960317	0.0102892	0.008958	0.00936015	0.0102414	0.00916706	0.0166597	0.0148258	0.017276	0.0231821	0.0113548
PE 17:0_18:1	0.0207477	0.0170513	0.0281309	0.0215574	0.0151845	0.0218142	0.0113513	0.0118506	0.00737856	0.0137958	0.0123803
PE 18:0_18:1	0.440592	0.31148	0.452443	0.414647	0.437244	0.587149	0.351485	0.363408	0.281242	0.458062	0.303227
PE 18:0_20:1	0.15164	0.108709	0.139131	0.140429	0.155405	0.214525	0.0673835	0.056121	0.0561301	0.0919826	0.0653005
PE 18:0_20:3	0.0137986	0.0126725	0.0143549	0.0130323	0.0122185	0.0167146	0.0190173	0.017364	0.0175407	0.0237231	0.0174413
PE 18:0_20:4	0.589391	0.473372	0.551551	0.612	0.606538	0.703495	0.642063	0.567899	0.561581	0.898405	0.540366
PE 18:0_22:4	0.168307	0.13203	0.150664	0.172349	0.179145	0.207346	0.13904	0.125388	0.120083	0.19706	0.113629
PE 18:0_22:5	0.0378585	0.0243459	0.0329717	0.0433801	0.054097	0.034498	0.0280194	0.0282854	0.0274378	0.0376498	0.0187045
PE 18:0_22:6	0.944944	0.764186	0.883904	0.9686	0.962813	1.14522	0.771936	0.644994	0.676763	1.10322	0.662765
PE 18:1_18:1	0.62958	0.573893	0.624605	0.580643	0.540438	0.828323	0.367283	0.345875	0.317581	0.415051	0.390627
PE 18:1_20:1	0.26762	0.233973	0.23492	0.229233	0.251558	0.388416	0.0768187	0.0711782	0.0726378	0.0827192	0.0807395
PE 18:1_20:3	0.0330086	0.0327696	0.0253298	0.0295511	0.0358829	0.0415097	0.0159453	0.0148415	0.0135008	0.0208863	0.0145529
PE 18:1_20:4	0.402097	0.380611	0.384331	0.397184	0.3505	0.497861	0.348039	0.314285	0.335077	0.434188	0.308606
PE 18:1_22:0	0.0284035	0.0216571	0.028106	0.0264055	0.0270824	0.0387666	0.019074	0.0192646	0.0150762	0.0244562	0.0174989
PE 18:1_22:1	0.0688296	0.0566675	0.0624194	0.0600702	0.0655525	0.0994382	0.0308851	0.029987	0.026959	0.0353099	0.0312844
PE 18:1_24:0	0.0168855	0.0140586	0.0221647	0.0137782	0.0150275	0.0193983	0.0145852	0.0200226	0.00973788	0.0160142	0.0125661
PE 18:1_24:1	0.0199081	0.0142448	0.0201298	0.0166339	0.0181795	0.0303526	0.0138816	0.0161488	0.0102867	0.0160142	0.0130767
PE O-16:1_16:0	0.0126532	0.00894207	0.0164247	0.0117173	0.0115707	0.0146114	0.00846597	0.0101735	0.00849188	0.00707617	0.00812236
PE O-16:1_18:1	1.15192	0.931269	1.2336	0.993919	1.07031	1.5305	0.942283	0.948962	0.854494	1.03767	0.92801
PE O-16:1_20:0	0.0285393	0.0206729	0.0329643	0.0267846	0.0279752	0.0342997	0.0150431	0.0135252	0.0154389	0.0153308	0.0158775
PE O-16:1_20:3	0.064812	0.0562614	0.0609956	0.0510845	0.066833	0.0888852	0.0492885	0.0426977	0.0411626	0.0610744	0.0522192
PE O-16:1_20:4	0.234489	0.197133	0.212358	0.215894	0.238878	0.308181	0.285712	0.306481	0.241895	0.359231	0.235243
PE O-16:1_22:4	0.349707	0.290611	0.321314	0.302488	0.348887	0.485236	0.315447	0.281608	0.280535	0.385965	0.313679
PE O-16:1_22:5	0.0181991	0.0141132	0.0174059	0.0173006	0.0211548	0.0210209	0.0175697	0.0228094	0.0141967	0.0192596	0.014013
PE O-16:1_22:6	0.402273	0.33187	0.343858	0.391291	0.429805	0.514541	0.392341	0.342729	0.330716	0.545432	0.350487
PE O-17:1_18:1	0.0289826	0.024441	0.031238	0.0258891	0.0241677	0.0391768	0.0140302	0.0142794	0.0127023	0.0137348	0.0154041
PE O-18:1_16:0	0.0297028	0.0216355	0.0408538	0.0287176	0.0259236	0.0313837	0.0163715	0.0178447	0.0150482	0.0173031	0.0152901
PE O-18:1_18:1	1.24622	1.02817	1.28656	1.0961	1.15882	1.66146	0.871474	0.844812	0.792929	0.987885	0.860271
PE O-18:1_20:0	0.0403975	0.0292071	0.0469262	0.0379546	0.0392448	0.0486547	0.0190822	0.0165273	0.0195105	0.0191012	0.0211899
PE O-18:1_20:1	0.749929	0.592552	0.718638	0.653994	0.728046	1.05642	0.397297	0.322246	0.349509	0.485757	0.431677
PE O-18:1_20:3	0.0838211	0.0756915	0.0760026	0.0686788	0.0837895	0.114943	0.0616756	0.0498678	0.0527842	0.0789713	0.0650792
PE O-18:1_20:4	0.404277	0.317954	0.392174	0.410083	0.397378	0.503799	0.391897	0.349877	0.332336	0.558779	0.326594
PE O-18:1_22:1	0.113296	0.0817273	0.116542	0.101097	0.109789	0.157325	0.0550743	0.0462439	0.0472502	0.0687965	0.0580065
PE O-18:1_22:3	0.0425282	0.0404082	0.0377367	0.0354598	0.0419887	0.0570477	0.0225205	0.0205101	0.0216902	0.0218698	0.0260118
PE O-18:1_22:4	0.525011	0.436733	0.503782	0.476867	0.509802	0.697873	0.371578	0.316388	0.319419	0.477063	0.373442
PE O-18:1_22:5	0.0968335	0.0824119	0.0997899	0.0872659	0.0962244	0.118475	0.0932117	0.0937181	0.0795309	0.112545	0.0870524
PE O-18:1_22:6	0.739403	0.628714	0.679978	0.734927	0.728117	0.925277	0.649192	0.53501	0.543386	0.924334	0.59404
PE O-18:1_24:4	0.0237027	0.0193744	0.0227681	0.0224884	0.0232218	0.0306609	0.0182365	0.0165257	0.0160054	0.0234747	0.0169403
PE O-18:2_14:0	0.039624	0.0352744	0.0509502	0.0304454	0.0349349	0.0465151	0.0364742	0.0403891	0.0302587	0.0374086	0.0378405
PE O-18:2_16:1	0.0229816	0.0301635	0.00195549	0.0239183	0.0248561	0.0340147	0.0393469	0.0469522	0.0330847	0.039803	0.0375476
PE O-18:2_18:1	1.44477	1.36973	1.56399	1.23453	1.23345	1.82214	1.11501	1.24007	0.986188	1.13334	1.10044
PE O-18:2_20:1	0.636055	0.58713	0.577573	0.561507	0.583817	0.870247	0.377646	0.316255	0.353312	0.435853	0.405164
PE O-18:2_20:3	0.0562052	0.0562432	0.048157	0.0456248	0.0563586	0.0746426	0.0357704	0.031607	0.0312101	0.0442714	0.0359929
PE O-18:2_20:4	0.567362	0.519721	0.557234	0.536357	0.523021	0.700476	0.595083	0.618307	0.524104	0.74656	0.491362
PE O-18:2_22:1	0.206592	0.183887	0.188502	0.178119	0.189265	0.293187	0.10236	0.0851163	0.0937263	0.120728	0.10987
PE O-18:2_22:4	0.604339	0.546036	0.560852	0.574102	0.575097	0.765608	0.452766	0.409751	0.403346	0.573334	0.424633
PE O-18:2_22:5	0.0209979	0.0180508	0.0204694	0.0186948	0.0196246	0.0281496	0.0202041	0.0217625	0.0176753	0.0229043	0.0184743
PE O-18:2_22:6	0.276489	0.26885	0.229076	0.261447	0.267215	0.355856	0.27813	0.264154	0.243477	0.358954	0.245936
PE O-18:2_24:1	0.0335202	0.0265232	0.03265	0.0301298	0.030601	0.0476967	0.0179913	0.0149792	0.0154241	0.0225825	0.0189794
PE O-18:3_18:1	0.0485204	0.0465642	0.0502245	0.0417231	0.0443532	0.059737	0.0429878	0.0530611	0.0356146	0.0469705	0.0363049
PE O-18:3_20:4	0.0136515	0.0132886	0.0141266	0.0133724	0.0124241	0.0150456	0.0146109	0.0177634	0.0124763	0.0171907	0.0110134
PE O-18:3_22:6	0.00686966	0.00576905	0.00639718	0.0067151	0.008786	0.00668095	0.00648008	0.00727685	0.00513864	0.00873939	0.00476545
PE O-20:1_22:6	0.0235196	0.0161583	0.0192236	0.0175789	0.0266847	0.0379526	0.016662	0.0169494	0.0135266	0.0210756	0.0150964
PE O-20:2_22:6	0.0110865	0.00926973	0.0100283	0.0100926	0.0109207	0.0151214	0.00927268	0.00865289	0.0078447	0.0115334	0.0090598
PG 16:0_16:0	0.0321974	0.0321687	0.0407568	0.0398645	0.0216628	0.0265343	0.0231044	0.0225293	0.0227316	0.0327725	0.0143843
PG 16:0_18:1	0.124943	0.0977022	0.0979102	0.125176	0.13875	0.165175	0.11936	0.0886867	0.0949759	0.186671	0.107104
PG 18:1_18:1	0.0208565	0.0165317	0.0135567	0.0130931	0.028764	0.0323369	0.0553113	0.0651006	0.0429867	0.0636976	0.0494603
PG 18:1_18:2	0.000864311	0.000998827	0.00150489	0.000972084	0.000380945	0.000464809	0.00514398	0.0106003	0.0051486	0.00315061	0.00167637
PG 18:1_20:4	0.00251357	0.00206606	0.00280084	0.00257209	0.0025726	0.00255628	0.0113225	0.0160353	0.0127535	0.0106343	0.00586683
PG 18:1_22:6	0.00235972	0.00274005	0.00339544	0.00240656	0.00151049	0.00174604	0.0125251	0.0217046	0.0109159	0.0101481	0.0073317
PI 16:0_20:4	0.160063	0.13603	0.135013	0.153781	0.172717	0.202771	0.164589	0.130582	0.126755	0.225283	0.175738
PI 16:0_22:6	0.0889509	0.0822349	0.0839545	0.0972381	0.0828242	0.0985027	0.0695159	0.0636703	0.0617494	0.0917258	0.0609182
PI 17:0_20:4	0.0082052	0.00795795	0.006834	0.00836043	0.00783864	0.010035	0.0071293	0.00772557	0.00580451	0.00855774	0.00642937
PI 18:0_18:2	0.0396501	0.0348362	0.0335133	0.0332873	0.0459444	0.0506691	0.0287833	0.0299823	0.0247122	0.0301865	0.0302525
PI 18:0_20:3	0.0291844	0.0213209	0.0233645	0.0206345	0.0535739	0.027028	0.0192476	0.026661	0.0121535	0.0201031	0.0180727
PI 18:0_20:4	0.754215	0.64798	0.680842	0.716786	0.827926	0.897543	0.665527	0.625535	0.533462	0.893057	0.610054
PI 18:0_22:4	0.0145409	0.00971586	0.0110404	0.0111018	0.0228602	0.017986	0.0108334	0.014075	0.00735454	0.0121972	0.00970669
PI 18:0_22:6	0.153425	0.133335	0.141135	0.161815	0.154316	0.176524	0.109127	0.096688	0.0909793	0.147861	0.10098
PI 18:1_20:4	0.173186	0.182712	0.137626	0.176846	0.160275	0.208472	0.119316	0.103911	0.104542	0.132737	0.136075
PI O-18:1_16:0	0.192579	0.169215	0.178317	0.155378	0.174287	0.285699	0.165288	0.122016	0.149534	0.192479	0.197123
PI O-18:1_20:4	0.00504955	0.0057263	0.00725049	0.00418414	0.00371661	0.00437019	0.0109125	0.0166059	0.00848855	0.0111763	0.00737922
PS 16:0_18:1	0.0856107	0.100189	0.072206	0.0519104	0.0571651	0.146583	0.175052	0.187228	0.129761	0.226588	0.15663
PS 18:0_18:1	2.87894	2.23155	3.36492	2.62881	2.50978	3.65963	2.4236	2.37665	1.86714	3.15265	2.29796
PS 18:0_20:3	0.073495	0.0527541	0.0968471	0.0419753	0.0838743	0.0920245	0.0957226	0.0934348	0.070218	0.137508	0.0817298
PS 18:0_20:4	0.421161	0.377368	0.381994	0.466057	0.382331	0.498055	0.674891	0.58732	0.538883	0.916099	0.657263
PS 18:0_22:4	0.303875	0.255602	0.453539	0.361587	0.236869	0.211779	0.188067	0.129265	0.150949	0.319506	0.152548
PS 18:0_22:5	0.462746	0.374472	0.629895	0.489042	0.36281	0.457511	0.333772	0.273324	0.257676	0.493325	0.310762
PS 18:0_22:6	1.0518	0.939183	1.08965	1.27773	0.866164	1.08626	0.71316	0.769643	0.812242	0.442315	0.82844
PS 18:1_18:1	0.821226	0.94849	0.765477	0.680607	0.614431	1.09713	0.6458	0.658998	0.582776	0.584756	0.756669
PS 18:1_18:2	0.00570097	0.00549702	0.00622209	0.00565618	0.0052512	0.00587838	0.00598263	0.00645005	0.00438744	0.00607154	0.00702148
PS 18:1_20:4	0.208636	0.206722	0.232916	0.200424	0.165452	0.237665	0.168261	0.164946	0.145196	0.176776	0.186124
PS 18:1_22:6	0.0342674	0.0358292	0.0343616	0.039063	0.0278534	0.0342301	0.0305666	0.0299495	0.0290873	0.0343274	0.0289023
PS 20:4_22:6	0.00639648	0.00688896	0.00689248	0.00875483	0.00443869	0.00500744	0.00870043	0.00805664	0.00890357	0.0087466	0.0090949
PS 22:4_22:6	0.132427	0.110734	0.21507	0.161847	0.0828605	0.0916233	0.0462546	0.06519	0.0558761	0.0075609	0.0563916
PS 22:5_22:6	0.0121498	0.0141316	0.021069	0.0135493	0.00548448	0.00651442	0.00916223	0.00968589	0.0106055	0.0094759	0.00688168
PS 22:6_22:6	0.0703177	0.0888624	0.0845828	0.100769	0.0329652	0.0444092	0.0703051	0.0770038	0.0860792	0.0597595	0.0583777
SHex-Cer 12:1;O2_26:0	0.00354995	0.00419768	0.00358688	0.00471495	0.00435046	0.00541405	0.00271457	0.00485875	0.00554544	0.00490847	0.00418038
SHex-Cer 14:1;O2_28:0	0.0021933	0.0028983	0.00461537	0.00327059	0.00374557	0.00509394	0.000630631	0.00257199	0.00240493	0.00292048	0.00304699
SHex-Cer 18:1;O2_20:3	0.00775849	0.00679305	0.0062877	0.00640638	0.00576795	0.00578809	0.00695605	0.0065283	0.00690256	0.00581398	0.00674428
SHex-Cer 20:0;O2_22:3	0.00256587	0.00311494	0.00471744	0.00374638	0.00396053	0.00523164	0.000956028	0.00482799	0.00311273	0.00366121	0.00408287
SHex-Cer 24:1;O2_18:1	0.0210652	0.0332604	0.0475844	0.0414472	0.0380007	0.0573757	0.00693782	0.0281969	0.0296005	0.0358294	0.0364778
SM 14:1;O2_28:1	0.0324138	0.0487743	0.0315918	0.0267586	0.0270514	0.0278928	0.0463343	0.0691546	0.0579139	0.035652	0.0226166
SM 17:0;O2_23:0	0.0376761	0.0274642	0.0617382	0.0285199	0.0366192	0.0340389	0.0291972	0.0328325	0.029545	0.027193	0.0272181
SM 18:0;O2_18:0	0.0230687	0.0175411	0.0343866	0.0202172	0.0222671	0.0209316	0.0298777	0.034305	0.0323225	0.0292628	0.0236207
SM 18:0;O2_24:1	0.0639375	0.0460908	0.11875	0.0520149	0.0543726	0.0484591	0.0754269	0.137651	0.0627866	0.058233	0.0430369
SM 18:1;O2_16:0	0.0477302	0.0404447	0.0605055	0.0547614	0.0429894	0.0399497	0.153687	0.242445	0.150125	0.152967	0.0692095
SM 18:1;O2_18:0	0.139856	0.116251	0.16224	0.166401	0.137157	0.117232	0.158515	0.168962	0.183419	0.169344	0.112334
SM 18:1;O2_18:1	0.0146518	0.0129763	0.017309	0.0198936	0.0116166	0.0114636	0.0172304	0.0202912	0.0208644	0.0183184	0.00944777
SM 18:1;O2_20:0	0.029101	0.0241714	0.0395915	0.0312647	0.0278396	0.0226376	0.0402349	0.0463293	0.044932	0.0409742	0.0287043
SM 18:1;O2_22:0	0.0935403	0.062894	0.102336	0.131068	0.0890999	0.0823041	0.113899	0.110328	0.0996608	0.171746	0.0738626
SM 18:1;O2_22:1	0.0349005	0.0244861	0.0429071	0.0317643	0.0359061	0.0394388	0.030229	0.0351332	0.033532	0.0287107	0.0235402
SM 18:1;O2_23:0	0.0216457	0.0214876	0.0222901	0.0286085	0.0180833	0.0177589	0.0104214	0.013018	0.0111996	0.00996086	0.00750694
SM 18:1;O2_24:1	0.33487	0.243736	0.418741	0.334521	0.336948	0.340406	0.324334	0.431436	0.296516	0.347594	0.221791
SM 18:1;O2_24:2	0.0195466	0.0161892	0.0253393	0.0207693	0.0194351	0.0160004	0.0264678	0.0527708	0.023882	0.0149241	0.0142946

## Sheet: Table S6 
Sciatic Nerve
Metabolite	SN.01.WT	SN.06.WT	SN.10.WT	SN.11.WT	SN.16.WT	SN.03.HOM	SN.07.HOM	SN.12.HOM	SN.13.HOM
Label	WT	WT	WT	WT	WT	HOM	HOM	HOM	HOM
CE 18:1	0.0174256	0.014761	0.0154342	0.00912359	0.00916384	0.137877	0.157498	0.0564907	0.101436
CE 18:2	0.067633	0.117842	0.112847	0.0152807	0.0165807	0.772727	0.687611	0.194891	0.338347
CE 20:1	0.00708205	0.00352643	0.0055915	0.00396984	0.00261916	0.0233891	0.0335475	0.0135269	0.021281
CE 20:2	0.00489203	0.00158106	0.00414172	0.00220132	0.00224378	0.0535105	0.0826245	0.0248998	0.0397409
CE 20:3	0.00270499	0.00187404	0.0035676	0.00233152	0.00227301	0.00654512	0.00663433	0.00448426	0.00561916
CE 20:4	0.00378937	0.00340459	0.00815683	0.000784371	0.00296762	0.815496	0.867514	0.0507649	0.246447
CE 22:2	0.0032903	0.00165441	0.00350072	0.00114697	0.00194054	0.0167543	0.0253619	0.00893476	0.0123557
CE 22:3	0.00428209	0.00220521	0.00636326	0.00154363	0.00330902	0.0344435	0.0480771	0.0140998	0.0218044
CE 22:4	0.00779471	0.00329649	0.0173837	0.00133778	0.0102168	0.242226	0.373335	0.0707725	0.141119
CE 22:5	0.0113055	0.00912875	0.0170552	0.00209736	0.00783673	0.0711341	0.0933519	0.0315097	0.0631775
CE 22:6	0.0395046	0.0634852	0.0559492	0.0112848	0.017199	0.985914	0.950825	0.308771	0.622549
CE 24:2	0.00617251	0.00394104	0.0049969	0.00333949	0.00232485	0.0167642	0.020443	0.00903147	0.0108873
CE 24:3	0.00615105	0.00365352	0.00589227	0.0037803	0.00324714	0.0171825	0.02096	0.00882792	0.011234
CE 24:4	0.00405818	0.00286814	0.00481654	0.00226578	0.00223208	0.0698644	0.0924059	0.0294106	0.0450274
CE 24:6	0.001682	0.000933686	0.00231547	0.000684885	0.00154167	0.0310938	0.0379683	0.0154922	0.028658
CE 26:4	0.00319135	0.00139881	0.00254485	0.00159257	0.00114125	0.0193887	0.0231452	0.00812144	0.010364
Cer[NS] 15:1;O2_15:0	0.000616356	0.00057657	0.000512454	0.000700141	0.000595071	0.000721445	0.00065883	0.000751247	0.000614776
Cer[NS] 18:1;O2_16:0	0.0127184	0.0137552	0.008993	0.0428951	0.0335776	0.0201184	0.0191874	0.0940327	0.0953869
Cer[NS] 18:1;O2_17:0	0.000386142	0.00035363	0.000323431	0.00077132	0.000638674	0.000228563	0.000286008	0.000802349	0.00101251
Cer[NS] 18:1;O2_18:0	0.0101078	0.00677066	0.00822476	0.0240235	0.035862	0.00546213	0.00445031	0.0236394	0.029793
Cer[NS] 18:1;O2_19:0	0.000452047	0.000309056	0.000278076	0.00070603	0.000824266	8.27e-05	0.000124696	0.000357261	0.000504324
Cer[NS] 18:1;O2_20:0	0.00577133	0.00447221	0.0042404	0.0134424	0.0153522	0.00239901	0.00277565	0.0112857	0.0133543
Cer[NS] 18:1;O2_22:0	0.0100619	0.00775428	0.00552381	0.0168846	0.0185082	0.00480389	0.00515579	0.0241688	0.0248255
Cer[NS] 18:1;O2_23:0	0.00164885	0.00171273	0.00109718	0.00446686	0.00396998	0.00084784	0.00101287	0.00331515	0.00385041
Cer[NS] 18:1;O2_23:1	0.000417028	0.000362807	0.000236418	0.00107058	0.00116651	0.000277052	0.000289956	0.0014999	0.00186466
Cer[NS] 18:1;O2_24:0	0.0166475	0.0123152	0.00990171	0.0243852	0.0263909	0.0113248	0.0123142	0.0464004	0.0448874
Cer[NS] 18:1;O2_24:1	0.0285829	0.0232196	0.0176127	0.0568297	0.0589544	0.0285075	0.0281895	0.124425	0.12672
Cer[NS] 18:1;O2_24:2	0.00903286	0.00889301	0.00665239	0.0278202	0.0249141	0.00818425	0.00792966	0.0389378	0.0484035
Cer[NS] 18:1;O2_26:0	0.00146292	0.000549242	0.000685022	0.000622541	0.000577602	0.000722476	0.0014469	0.000996205	0.000677109
Cer[NS] 18:2;O2_16:0	0.000484164	0.000556328	0.000448742	0.00200678	0.00176031	0.000734059	0.000699488	0.00550351	0.00768828
Cer[NS] 18:2;O2_18:0	0.000462704	0.000684887	0.000828873	0.00306886	0.00497332	0.00147592	0.000697185	0.00640823	0.00677841
Cer[NS] 18:2;O2_22:0	0.00104808	0.000811511	0.000850634	0.00330404	0.00320472	0.00113261	0.00117501	0.00761773	0.00795175
Cer[NS] 18:2;O2_24:2	0.000477726	0.000465458	0.000301762	0.00136456	0.00176249	0.000478437	0.000519656	0.00194446	0.00264979
CL 18:0_18:4_18:1_18:1	0.000471652	0.000487811	0.000618963	0.000321251	0.000496462	0.000722424	0.00068664	0.000391151	0.000573662
CL 18:1_18:1_18:1_18:1	0.000950455	0.00132343	0.0010144	0.000696903	0.000887915	0.00330479	0.00312999	0.00181654	0.00272954
CL 18:1_18:1_18:1_18:2	0.00309745	0.00342302	0.00308062	0.00178223	0.00180205	0.00557791	0.0058053	0.00269738	0.00362239
CL 18:1_18:2_18:2_18:2	0.00322378	0.00633393	0.00705403	0.00174313	0.0011686	0.00336135	0.00314461	0.00246545	0.00257728
CL 18:2_18:2_18:2_18:2	0.00178396	0.00538074	0.00519974	0.000901584	0.000439865	0.00190809	0.00165789	0.00169341	0.00167855
DG 16:0_16:1	0.0247112	0.0317273	0.0163856	0.023612	0.0263251	0.00548461	0.00651621	0.00733964	0.00659471
DG 16:0_18:1	0.015045	0.0163336	0.012406	0.019394	0.0295087	0.0101967	0.00989629	0.0116004	0.00947244
DG 16:0_18:2	0.0445417	0.0578192	0.027785	0.0355858	0.0226389	0.0102429	0.00834684	0.0275648	0.0122921
DG 18:0_18:1	0.047522	0.0285628	0.0291008	0.0308122	0.0497474	0.0134026	0.0138388	0.00882621	0.00954193
DG 18:0_18:2	0.0670476	0.0501699	0.036558	0.0364034	0.0396145	0.0215932	0.0205074	0.0220753	0.0155921
DG 18:0_20:3	0.0530968	0.0246874	0.030276	0.0261137	0.0326827	0.0355557	0.0326125	0.0210826	0.0237098
DG 18:1_18:1	0.0665701	0.0497803	0.0362508	0.0361303	0.0387267	0.0213986	0.0203175	0.0218871	0.0153927
DG 18:1_18:2	0.121809	0.198952	0.0722569	0.0706075	0.0549111	0.0192354	0.0143032	0.0569696	0.0214584
DG 18:1_20:1	0.0055921	0.0188748	0.0185315	0.0130924	0.00131815	0.00896933	0.0109056	0.0118685	0.0130328
DG 18:1_22:0	0.0199193	0.0106983	0.00987892	0.0244914	0.0529016	0.00318133	0.00428056	0.00357126	0.00433959
DG 18:1_24:0	0.0385495	0.0153376	0.0204816	0.0451013	0.125498	0.00825232	0.0115858	0.00889757	0.0118281
DG 18:1_26:1	0.0125706	0.0129811	0.00743806	0.00804828	0.0118693	0.00289773	0.00363911	0.00285228	0.00311879
DG 18:2_18:3	0.0152326	0.029014	0.00899317	0.00918222	0.00677106	0.00203038	0.00153074	0.00687454	0.00269106
DG 18:2_24:0	0.00599947	0.0060894	0.00524409	0.0128578	0.0115934	0.00123689	0.00183015	0.0012217	0.00204464
DG 20:1_20:4	0.00428735	0.00226505	0.00280662	0.00184816	0.00225067	0.00194356	0.00234577	0.00147515	0.00238484
Hex-Cer 16:0;O2_26:0	0.011542	0.00806145	0.00807741	0.00635271	0.00826323	0.000718409	0.000865285	0.00104852	0.00104115
Hex-Cer 18:0;O2_24:1	0.00560069	0.0037762	0.00325175	0.00270426	0.003535	0.000578132	0.000750492	0.000794542	0.000785734
Hex-Cer 18:1;O2_22:0	0.00893218	0.00673666	0.0078237	0.0057433	0.0069516	0.00220686	0.00281141	0.00293221	0.00303012
Hex-Cer 18:1;O2_24:0	0.0249306	0.018289	0.0190077	0.0133217	0.0183601	0.00715837	0.00877493	0.00943683	0.00980071
Hex-Cer 18:1;O2_24:1	0.0201221	0.0154709	0.0166374	0.0129423	0.0182538	0.00757956	0.00904446	0.0107556	0.0104309
Hex-Cer 18:1;O2_25:0	0.020099	0.0151226	0.015789	0.0134476	0.0163074	0.0105305	0.0121717	0.0153055	0.0132732
Hex-Cer 19:0;O2_22:0	0.058513	0.0489749	0.0542311	0.0437193	0.0521385	0.0182179	0.022953	0.029507	0.0280839
Hex-Cer 19:0;O2_24:0	0.0849177	0.0670666	0.0705751	0.0571135	0.0724627	0.0317685	0.0382658	0.0493122	0.0472517
LPC 16:0	0.229797	0.196898	0.146052	0.100662	0.168447	0.207808	0.199742	0.166284	0.248806
LPC 18:0	0.0729041	0.0676504	0.0467071	0.0355364	0.0582542	0.0943696	0.0912475	0.0695248	0.116567
LPC 18:1	0.418231	0.321648	0.220737	0.0875872	0.165738	0.0807086	0.0884596	0.063555	0.116779
LPC 22:6	0.0174926	0.0175334	0.0140783	0.00679879	0.00809159	0.0106887	0.0111872	0.0125855	0.0269051
LPE 16:0	0.0439285	0.0354165	0.027391	0.0213464	0.03399	0.0194243	0.0234617	0.0216196	0.0348515
LPE 18:0	0.121674	0.0965027	0.0869732	0.0592261	0.0970386	0.0615692	0.0728705	0.0733649	0.130796
LPE 18:1	0.25055	0.182303	0.137548	0.0880746	0.161793	0.0444239	0.0541567	0.0408147	0.0627346
LPE 18:2	0.0185278	0.0188096	0.0103327	0.00688294	0.0146488	0.00467755	0.00532968	0.00499521	0.00948669
LPE 20:1	0.00506923	0.0041724	0.0038207	0.00229608	0.00430893	0.0022624	0.00219615	0.00222191	0.00332102
LPE 20:4	0.138643	0.115258	0.0710315	0.0440675	0.0702937	0.0472806	0.0481664	0.0352453	0.0557601
LPE 22:6	0.0441856	0.0338746	0.0279381	0.0148036	0.0251304	0.018395	0.0196235	0.0127077	0.0151136
LPI 18:0	0.0268525	0.0185573	0.0139547	0.0213811	0.0349264	0.0110635	0.0152219	0.0137712	0.0184676
LPI 20:4	0.0174612	0.0164984	0.0109982	0.00500583	0.00727836	0.00948146	0.00981706	0.00533586	0.00790194
PA 16:0_18:1	0.508638	0.292269	0.153967	0.0575643	0.109587	0.0379234	0.0532589	0.0104685	0.0179478
PA 16:0_20:4	0.0320269	0.0229529	0.0114281	0.00356926	0.00417192	0.0109637	0.0114347	0.00211329	0.00261825
PA 18:0_18:1	4.70891	2.77801	1.66589	0.818974	1.75143	0.161839	0.335294	0.0755871	0.140045
PA 18:0_20:4	0.614527	0.393448	0.176504	0.0756335	0.126392	0.0378644	0.0588554	0.00986829	0.0204534
PA 18:0_22:6	0.175569	0.143699	0.0628456	0.0269953	0.0578	0.0216021	0.0381096	0.00952973	0.0101151
PA 18:1_18:1	1.89802	1.07276	0.556077	0.263322	0.518773	0.0475593	0.0833724	0.025831	0.0376368
PA 18:1_20:1	0.118132	0.0688819	0.0403409	0.0255834	0.0447782	0.00720613	0.0105081	0.00626455	0.00675525
PA 18:1_22:0	0.586139	0.312081	0.18362	0.0838146	0.202029	0.00729527	0.014545	0.00589768	0.0062068
PA 18:1_24:1	0.295608	0.161935	0.0935578	0.0470248	0.103816	0.00821495	0.0144911	0.00667821	0.00683648
PA 22:6_22:6	0.00887565	0.00544295	0.00351956	0.00381855	0.00431726	0.00116668	0.00154491	0.00113331	0.00131121
PC 14:0_16:0	0.816376	0.49033	0.416316	0.379596	0.390039	0.155785	0.178613	0.154049	0.158574
PC 16:0_16:0	0.885987	0.65564	0.641955	0.592842	0.657023	0.507356	0.52816	0.423407	0.40292
PC 16:0_16:1	1.28562	0.855461	0.932303	1.19963	1.09498	0.627804	0.683547	0.611358	0.666357
PC 16:0_18:0	0.354449	0.24706	0.233614	0.21416	0.236808	0.0836821	0.083586	0.0735732	0.0749729
PC 16:0_18:1	5.26831	3.79531	3.82889	3.64369	3.9592	1.673	1.85738	1.5701	1.80765
PC 16:0_18:2	0.925316	0.834179	0.820609	0.575625	0.461723	0.508329	0.540455	0.405838	0.493673
PC 16:0_20:3	0.0852205	0.0748552	0.0909948	0.0390578	0.0318458	0.0604758	0.0563343	0.0398343	0.0536025
PC 16:0_20:4	0.54234	0.426337	0.619217	0.309449	0.286036	0.381614	0.407685	0.244777	0.365292
PC 16:0_22:4	0.0666614	0.053789	0.0706698	0.0589224	0.0577854	0.0686777	0.0713386	0.0431489	0.0583339
PC 16:0_22:6	0.452937	0.309479	0.339685	0.186293	0.193441	0.156413	0.167669	0.126596	0.185561
PC 18:0_18:1	2.28	1.57896	1.47429	1.3573	1.51765	0.560437	0.577732	0.501452	0.612018
PC 18:0_18:2	0.565745	0.636516	0.394688	0.331706	0.240194	0.266877	0.267124	0.208522	0.277685
PC 18:0_20:4	0.264657	0.233032	0.21017	0.189704	0.18493	0.183245	0.184604	0.118909	0.180574
PC 18:0_22:6	0.100016	0.0726902	0.0506747	0.043398	0.0471891	0.0402979	0.0376562	0.0242261	0.0455657
PC 18:1_18:1	1.01959	0.98958	0.798274	0.748984	0.58725	0.51431	0.543243	0.418222	0.544351
PC 18:1_18:2	0.128665	0.232393	0.196812	0.132133	0.0786806	0.135853	0.147041	0.101601	0.131223
PC 18:1_20:0	1.57446	1.08371	1.04264	0.93401	1.09223	0.200156	0.250441	0.227342	0.257106
PC 18:1_20:4	0.219093	0.188297	0.228278	0.14692	0.123664	0.154523	0.165036	0.0980791	0.150015
PC 18:1_22:0	1.04766	0.655016	0.595777	0.480103	0.622928	0.05758	0.0664784	0.0578847	0.0709864
PC 18:1_24:0	1.61206	0.957893	0.868247	0.742765	0.898617	0.0662171	0.079755	0.0687072	0.0800067
PC 18:1_24:1	0.4426	0.281782	0.256099	0.220115	0.258054	0.0245347	0.0290231	0.0256477	0.0284654
PC 18:2_18:2	0.0267052	0.0430421	0.0370671	0.0163102	0.00975055	0.0175203	0.0170266	0.0416756	0.0142995
PC 18:2_20:4	0.051895	0.0362118	0.044956	0.0262568	0.0227007	0.0194385	0.0203797	0.0124092	0.0232822
PC O-16:0_18:1	0.510033	0.37102	0.359794	0.32109	0.329877	0.104965	0.113454	0.0940156	0.0963829
PC O-16:0_20:4	0.0459054	0.0451274	0.0433707	0.0363111	0.0420074	0.0522661	0.0499723	0.0323959	0.0384345
PC O-16:1_20:4	0.033645	0.0304259	0.0284985	0.0245536	0.0263671	0.0606811	0.0695408	0.0486182	0.0652106
PC O-18:1_14:0	0.209743	0.131768	0.122674	0.121068	0.122668	0.0374061	0.0433502	0.0420944	0.0363079
PC O-18:1_20:4	0.0307309	0.0227975	0.0215748	0.0179937	0.0178829	0.0532014	0.0507721	0.0249449	0.0324043
PE 16:0_18:0	0.0084836	0.00881677	0.0071523	0.00744025	0.00990184	0.00434368	0.00435199	0.00465777	0.00449939
PE 16:0_18:1	0.519934	0.328059	0.290182	0.296611	0.369711	0.142693	0.156134	0.148615	0.147685
PE 16:0_18:2	0.0450096	0.0672883	0.0365417	0.0351414	0.0273097	0.023632	0.0219044	0.0235591	0.0220147
PE 16:0_20:4	0.0917046	0.0824178	0.0647767	0.050799	0.0482533	0.0528552	0.0492848	0.0338793	0.0389351
PE 16:0_22:4	0.0390365	0.027403	0.0290788	0.0241462	0.0261315	0.0221483	0.022739	0.0145535	0.0158173
PE 16:0_22:5	0.0380991	0.0277489	0.0306043	0.0169633	0.0200265	0.0134021	0.0143002	0.00955819	0.0107986
PE 16:0_22:6	0.19796	0.136094	0.124775	0.0940018	0.0948279	0.0768933	0.0732754	0.0488728	0.0419262
PE 16:1_18:1	0.0580744	0.0319501	0.0264495	0.0328037	0.0368835	0.0116446	0.0135856	0.0109666	0.0121223
PE 16:1_18:2	0.011964	0.0222163	0.00724897	0.00652488	0.00522244	0.00243447	0.0026212	0.00259928	0.00251732
PE 16:1_20:4	0.0188731	0.0190839	0.0103658	0.0101666	0.00855587	0.00422443	0.00411291	0.0026825	0.0029045
PE 18:0_18:1	0.794243	0.516247	0.469781	0.45635	0.547631	0.260122	0.279309	0.269582	0.259671
PE 18:0_20:1	0.0626531	0.0396438	0.0373793	0.0307237	0.0414017	0.00909181	0.0099369	0.0117241	0.00991031
PE 18:0_20:3	0.0135997	0.0102345	0.00826555	0.0075525	0.00899014	0.00786954	0.00788454	0.00553713	0.00727985
PE 18:0_20:4	0.404187	0.348147	0.292987	0.230357	0.250651	0.265954	0.24366	0.156914	0.177498
PE 18:0_22:4	0.0868402	0.0654963	0.059835	0.0548957	0.0530144	0.0755092	0.0694644	0.0418718	0.0441485
PE 18:0_22:6	0.293452	0.19858	0.220838	0.164007	0.226175	0.116687	0.108483	0.083931	0.0914919
PE 18:1_18:1	1.01624	0.7746	0.663764	0.665638	0.745244	0.160617	0.167196	0.13972	0.14985
PE 18:1_20:1	0.056354	0.0366959	0.0321795	0.0306408	0.0364228	0.0101737	0.0102708	0.00901706	0.00922232
PE 18:1_20:4	0.324807	0.240005	0.199107	0.180195	0.186548	0.0601618	0.0592486	0.0404284	0.0434078
PE 18:1_22:0	0.0907631	0.0583531	0.0535015	0.0489175	0.0593295	0.00964727	0.0112984	0.0106051	0.0106025
PE 18:1_22:1	0.0752196	0.0476885	0.0431197	0.0414049	0.0515046	0.00905928	0.00978485	0.00974202	0.00987548
PE 18:1_24:0	0.249814	0.148185	0.125925	0.112674	0.139085	0.0183015	0.0200937	0.0174794	0.0177462
PE 18:1_24:1	0.0641432	0.0418193	0.0377982	0.0359242	0.047561	0.00854948	0.00984118	0.00950338	0.0102641
PE O-16:1_16:0	0.0626626	0.0403201	0.042787	0.0413027	0.0455553	0.00673713	0.00801036	0.0106558	0.00636122
PE O-16:1_18:1	2.06345	1.46148	1.42637	1.35335	1.67267	0.596535	0.666549	0.677791	0.723548
PE O-16:1_20:0	0.0243909	0.0159422	0.0154673	0.0127211	0.0163514	0.00222002	0.00275025	0.00312973	0.00263835
PE O-16:1_20:3	0.0814052	0.0562459	0.0479451	0.0420984	0.0511909	0.0185714	0.0190729	0.0165198	0.0184999
PE O-16:1_20:4	0.237652	0.235379	0.165134	0.165221	0.135702	0.325702	0.323509	0.216533	0.279543
PE O-16:1_22:4	0.308081	0.195267	0.183873	0.180833	0.205635	0.159152	0.158965	0.124527	0.137588
PE O-16:1_22:5	0.0574183	0.0389537	0.0393282	0.0331572	0.0404036	0.0205548	0.0233956	0.0174351	0.0214847
PE O-16:1_22:6	0.348216	0.25081	0.223868	0.215408	0.236908	0.220952	0.232035	0.175457	0.196743
PE O-17:1_18:1	0.0873051	0.0545775	0.0495916	0.0442882	0.0588098	0.0088749	0.0100038	0.00971012	0.011974
PE O-18:0_18:1	0.0442085	0.0277861	0.0490071	0.0328095	0.0503626	0.00865883	0.0108834	0.00839735	0.00913161
PE O-18:1_16:0	0.130871	0.0980955	0.0959124	0.0837323	0.101218	0.0106494	0.0149452	0.0135773	0.0115495
PE O-18:1_18:1	2.40515	1.78647	1.80424	1.57668	1.99494	0.369611	0.406328	0.387937	0.466238
PE O-18:1_20:0	0.033732	0.0202531	0.0188726	0.0143495	0.0198393	0.00146135	0.002068	0.00172325	0.00162459
PE O-18:1_20:1	0.193798	0.128105	0.122917	0.101742	0.122695	0.0250012	0.0285337	0.028157	0.0259264
PE O-18:1_20:3	0.0770006	0.0483372	0.0468089	0.0437282	0.0498912	0.0191846	0.0203985	0.0203967	0.020337
PE O-18:1_20:4	0.506957	0.377411	0.361019	0.351731	0.404708	0.184948	0.189846	0.145085	0.180421
PE O-18:1_22:1	0.103297	0.0612694	0.0572583	0.046297	0.0571773	0.00873195	0.0115853	0.0108904	0.00972509
PE O-18:1_22:4	0.60309	0.367101	0.358032	0.335683	0.390364	0.0869311	0.0871044	0.0744077	0.0835474
PE O-18:1_22:5	0.301582	0.201589	0.200186	0.196534	0.222022	0.0641368	0.0682923	0.0711018	0.0679596
PE O-18:1_22:6	0.895081	0.595768	0.503242	0.515849	0.608722	0.131273	0.128331	0.111446	0.126441
PE O-18:1_24:4	0.0563331	0.0331251	0.0326372	0.0310785	0.0382711	0.00901691	0.00924897	0.0102456	0.0120794
PE O-18:2_14:0	0.282694	0.176623	0.164932	0.184963	0.199591	0.0318036	0.0382889	0.0433505	0.0389723
PE O-18:2_16:1	0.486764	0.301237	0.258332	0.260662	0.288611	0.0752176	0.0834443	0.0817123	0.0824641
PE O-18:2_18:1	3.53749	2.65273	2.58107	2.32054	2.91775	0.832082	0.904984	0.814138	0.954394
PE O-18:2_20:1	0.135149	0.0908563	0.0874104	0.0789304	0.092872	0.0266851	0.0283836	0.0271837	0.0266951
PE O-18:2_20:4	1.33306	0.859748	0.737645	0.738467	0.789776	0.445764	0.47404	0.340187	0.376998
PE O-18:2_22:1	0.0851381	0.0548518	0.0522748	0.0472116	0.0549316	0.0132874	0.014002	0.0136629	0.012227
PE O-18:2_22:4	0.6619	0.413524	0.376111	0.364863	0.426638	0.130474	0.1356	0.106446	0.114844
PE O-18:2_22:5	0.0659119	0.0415877	0.0397972	0.0377175	0.0451311	0.0172695	0.0196649	0.015743	0.0174833
PE O-18:2_22:6	0.453757	0.315763	0.263003	0.296026	0.299101	0.200306	0.225976	0.16457	0.172088
PE O-18:2_24:1	0.02032	0.0121005	0.0117554	0.0105491	0.0124575	0.00394439	0.00422737	0.00439902	0.00440609
PE O-18:2_24:4	0.10749	0.0647999	0.0591265	0.0560594	0.0665033	0.0210205	0.023048	0.0187795	0.0198108
PE O-18:3_18:1	0.476142	0.279256	0.253597	0.252468	0.30671	0.0669114	0.0713337	0.0664799	0.0761843
PE O-18:3_20:4	0.0677317	0.041293	0.0329652	0.0353803	0.0327097	0.0205618	0.0220676	0.0156412	0.0174147
PE O-18:3_22:6	0.03935	0.0225369	0.0173618	0.0156775	0.01868	0.00757987	0.00911819	0.00722982	0.00747081
PG 16:0_16:0	0.0294989	0.0247532	0.0168402	0.00583963	0.0127862	0.00490067	0.00544266	0.00214333	0.00171661
PG 16:0_18:1	0.0341796	0.025249	0.0309159	0.0119854	0.0181137	0.0283469	0.0246846	0.0163055	0.0165963
PG 18:1_18:1	0.0160351	0.0138391	0.0121109	0.00773263	0.00958886	0.0815428	0.0866727	0.051906	0.0544433
PG 18:1_18:2	0.00302398	0.00378282	0.00231973	0.000900754	0.00104024	0.0268543	0.0290278	0.0133671	0.0103237
PG 18:1_20:4	0.000365269	0.00221934	0.00179887	0.00115764	0.0015911	0.0244618	0.0282717	0.00837391	0.0074096
PG 18:1_22:6	0.00248523	0.0029396	0.00168564	0.000737592	0.00118744	0.0443035	0.0465753	0.0197421	0.0220529
PI 16:0_18:1	0.0518219	0.0369372	0.0340705	0.0250651	0.0342498	0.0258354	0.0313849	0.0250325	0.02356
PI 16:0_20:4	0.0608767	0.0660781	0.0490124	0.0282517	0.0411326	0.0647733	0.0601663	0.0389513	0.0452996
PI 16:0_22:6	0.0299314	0.0213964	0.0191113	0.0128449	0.018663	0.013106	0.0120958	0.00882561	0.00836321
PI 18:0_18:2	0.141942	0.0974385	0.0879213	0.060316	0.0858972	0.0366566	0.0425142	0.0306491	0.0265282
PI 18:0_20:3	0.0937472	0.0681009	0.0725731	0.0406653	0.0597526	0.0419129	0.0422173	0.0345707	0.0364522
PI 18:0_20:4	0.994871	0.828801	0.81035	0.508631	0.748127	0.501452	0.516739	0.327944	0.43656
PI 18:0_22:6	0.075425	0.0565957	0.057078	0.0339179	0.0508998	0.0335139	0.0362681	0.0250346	0.0282131
PI 18:1_18:1	0.0171023	0.0143738	0.01236	0.00929289	0.0104015	0.0156808	0.0159033	0.00950739	0.013555
PI 18:1_20:4	0.0354559	0.0511174	0.0371359	0.0198463	0.0223727	0.0418219	0.0367733	0.0199248	0.0289673
PS 16:0_18:1	0.0524058	0.0555291	0.0767582	0.152263	0.0974032	0.12772	0.154306	0.145557	0.141997
PS 16:0_22:6	0.0191968	0.012652	0.00930631	0.0103681	0.010701	0.00894468	0.0101591	0.00865525	0.00917819
PS 17:0_18:1	0.0169551	0.014047	0.0180548	0.0357433	0.0237603	0.0154122	0.0187144	0.0179329	0.0189997
PS 18:0_18:1	0.834095	0.810315	1.27896	2.64965	2.03082	1.47793	1.67984	1.73812	1.72087
PS 18:0_20:1	0.0656468	0.0586095	0.0777307	0.136041	0.11069	0.0286697	0.0445989	0.0390981	0.0392864
PS 18:0_20:3	0.0308316	0.0250705	0.0221695	0.0415952	0.0237343	0.0610991	0.0600867	0.0562388	0.0514525
PS 18:0_20:4	0.0833845	0.093207	0.119261	0.262798	0.14804	0.260244	0.271011	0.197717	0.223815
PS 18:0_22:4	0.0900046	0.130495	0.144211	0.186775	0.0808781	0.246143	0.250299	0.188689	0.200989
PS 18:0_22:6	0.0408878	0.0389882	0.0458756	0.0645839	0.061349	0.173815	0.146604	0.110058	0.104082
PS 18:1_18:1	0.259472	0.252986	0.391504	0.792709	0.493657	0.338203	0.374802	0.328405	0.31367
PS 18:1_18:2	0.00565053	0.00635143	0.00913069	0.0213107	0.0108252	0.00726522	0.00789163	0.00652256	0.00592164
PS 18:1_20:1	0.038659	0.0294868	0.0351861	0.0597898	0.0464168	0.0275641	0.0324162	0.0297982	0.0286172
PS 18:1_20:4	0.142055	0.109355	0.113499	0.182453	0.174927	0.0636676	0.074548	0.0707689	0.0665813
PS 18:1_22:6	0.00717686	0.00601594	0.00617841	0.0103038	0.00689501	0.00876749	0.00970413	0.00816104	0.00744004
PS 20:4_22:6	0.000628659	0.00066628	0.000624529	0.00137477	0.000257948	0.00140685	0.00151741	0.00136747	0.000911778
PS 22:4_22:6	0.0232099	0.0185803	0.0129968	0.0128032	0.0132836	0.0111696	0.0126757	0.00782007	0.00678295
PS 22:6_22:6	0.00189174	0.00151435	0.00261598	0.00440734	0.00268643	0.00492238	0.00531524	0.00399373	0.00280312
SHex-Cer 12:1;O2_26:0	0.00695966	0.00527385	0.00509402	0.00412498	0.00570183	0.00242302	0.00248431	0.00320784	0.0023885
SHex-Cer 14:1;O2_20:0	0.00139434	0.000944533	0.000794031	0.000725794	0.000871917	0.000389903	0.000437841	0.000716416	0.000486503
SHex-Cer 16:0;O2_24:1	0.0106449	0.00728645	0.00736198	0.00614695	0.00873613	0.00175284	0.00234679	0.00385581	0.00341866
SHex-Cer 18:0;O2_18:1	0.00890992	0.00658749	0.00621044	0.00502639	0.00680101	0.00210602	0.00248363	0.00425118	0.00317351
SHex-Cer 18:1;O2_20:3	0.00629582	0.00631515	0.00613414	0.00736183	0.00604346	0.00790254	0.00732514	0.00817536	0.00700838
SHex-Cer 22:0;O2_20:2	0.0475575	0.0321003	0.0297039	0.0256571	0.0380296	0.0102957	0.0123611	0.0199444	0.0159269
SHex-Cer 22:0;O2_21:0	0.00785166	0.00672066	0.00818162	0.00633676	0.00974844	0.0032941	0.00455413	0.00853307	0.00743843
SM 14:1;O2_28:1	0.177835	0.128595	0.122896	0.0779774	0.106243	0.0241584	0.0288967	0.0233759	0.0284274
SM 16:0;O2_20:2	0.0237967	0.0190736	0.0166907	0.00947985	0.0139518	0.0101196	0.00882593	0.00810075	0.00815988
SM 17:0;O2_23:0	0.218885	0.16777	0.167077	0.0973939	0.148338	0.0164018	0.02394	0.0246745	0.0293712
SM 18:0;O2_22:2	0.0835627	0.0614489	0.0629539	0.0397105	0.0503895	0.0326891	0.0393403	0.0330408	0.0346483
SM 18:0;O2_24:1	0.68248	0.539263	0.538545	0.311197	0.473558	0.257147	0.318649	0.269058	0.323995
SM 18:0;O2_24:3	0.161583	0.118323	0.130689	0.0870513	0.104661	0.131507	0.143788	0.0978098	0.126153
SM 18:1;O2_16:0	0.297197	0.302596	0.220324	0.137081	0.150706	0.472773	0.482266	0.288875	0.407029
SM 18:1;O2_18:0	0.220039	0.17538	0.198543	0.120676	0.15659	0.0762322	0.0831217	0.0893558	0.100452
SM 18:1;O2_20:0	0.155833	0.122148	0.131332	0.0751447	0.101053	0.0396337	0.0493851	0.0465533	0.0504699
SM 18:1;O2_22:0	0.340888	0.285678	0.29619	0.181806	0.251018	0.120622	0.147654	0.135061	0.159054
SM 18:1;O2_24:1	0.913716	0.731463	0.739637	0.468581	0.625886	0.580491	0.639238	0.486691	0.586693

## Sheet: Table S7 
Brain
Lipid Class Abbrevation	Explained Class name	Number of Annotated Molecules	Average ± Exp Er (WT)	Average ± Exp Er (HOM)	p.value	% Amount
CE	Cholesteryl ester	14	0.08663 (± 0.01598)	0.11477 (± 0.02051)	0.30007	0.5
Cer[NS]	Ceramide	17	0.32986 (± 0.02351)	0.32709 (± 0.01112)	0.92321	1.66
CL	Cardiolipin	10	0.02218 (± 0.00217)	0.02271 (± 0.00159)	0.85363	0.11
DG	Diacylglycerol	22	0.11474 (± 0.01498)	0.10084 (± 0.01382)	0.5196	0.55
Hex-Cer	Hexosylceramide	4	0.02908 (± 0.00311)	0.02291 (± 0.00142)	0.12698	0.13
LPC	Lysophophatidylcholine	5	0.2308 (± 0.02317)	0.23877 (± 0.0196)	0.80359	1.18
LPE	Lysophosphatidylethanolamine	7	0.40601 (± 0.02449)	0.40938 (± 0.04405)	0.94556	2.06
LPI	Lysophosphatidylinositol	3	0.02929 (± 0.0019)	0.02399 (± 0.00275)	0.13756	0.14
PA	Phosphatidic acid	10	0.05199 (± 0.00962)	0.04562 (± 0.01192)	0.68351	0.25
PC	Phosphatidylcholine	26	8.25385 (± 0.30903)	7.90237 (± 0.50266)	0.55137	40.82
PC-O	Ether-linked phosphatidylcholine	5	0.07707 (± 0.00302)	0.07622 (± 0.00443)	0.87362	0.39
PE	Phosphatidylethanolamine	27	2.61235 (± 0.1056)	2.5899 (± 0.104)	0.88421	13.12
PE-O	Ether-linked phosphatidylethanolamine	43	3.6696 (± 0.16547)	3.48284 (± 0.13544)	0.41802	18.08
PG	Phosphatidylglycerol	6	0.08178 (± 0.00473)	0.08917 (± 0.00532)	0.32516	0.43
PI	Phosphatidylinositol	4	0.43791 (± 0.02927)	0.36433 (± 0.03077)	0.11855	2.04
PS	Phosphatidylserine	19	3.07058 (± 0.11369)	3.00893 (± 0.16345)	0.75769	15.34
SHex-Cer	Sulfatide	2	0.02139 (± 0.00086)	0.01844 (± 0.00037)	0.01737	0.1
SM	Sphingomyelin	22	0.61362 (± 0.02916)	0.61723 (± 0.02705)	0.93089	3.1
Total		246	20.13872±0.864593	19.45553±0.908759	0.579644	100

## Sheet: Table S8 
Cerebellum
Lipid Class Abbrevation	Explained Class name	Number of Annotated Molecules	Average ± Exp Er (WT)	Average ± Exp Er (HOM)	p.value	% Amount
CE	Cholesteryl ester	16	0.13081 (± 0.04115)	0.18233 (± 0.03448)	0.37433	0.65
Cer[NS]	Ceramide	17	0.18172 (± 0.01983)	0.20296 (± 0.02796)	0.54099	0.8
CL	Cardiolipin	9	0.05526 (± 0.00349)	0.05004 (± 0.00094)	0.21838	0.22
DG	Diacylglycerol	20	0.20954 (± 0.02668)	0.13684 (± 0.01755)	0.058	0.74
Hex-Cer	Hexosylceramide	3	0.03983 (± 0.00312)	0.02767 (± 0.00212)	0.01315	0.14
LPC	Lysophophatidylcholine	4	0.25069 (± 0.03504)	0.26187 (± 0.05576)	0.86423	1.07
LPE	Lysophosphatidylethanolamine	6	0.37956 (± 0.03619)	0.40494 (± 0.03545)	0.63226	1.64
LPI	Lysophosphatidylinositol	3	0.04186 (± 0.00351)	0.03318 (± 0.00188)	0.0707	0.16
PA	Phosphatidic acid	10	0.15782 (± 0.0346)	0.0919 (± 0.01859)	0.14898	0.54
PC	Phosphatidylcholine	22	8.3121 (± 0.56739)	7.99416 (± 0.15454)	0.63261	34.2
PC-O	Ether-linked phosphatidylcholine	5	0.90777 (± 0.15749)	0.86336 (± 0.03858)	0.80812	3.72
PE	Phosphatidylethanolamine	25	3.25426 (± 0.18343)	2.82182 (± 0.05536)	0.06831	12.8
PE-O	Ether-linked phosphatidylethanolamine	36	5.61871 (± 0.33033)	4.55747 (± 0.23136)	0.03263	21.5
PG	Phosphatidylglycerol	5	0.09596 (± 0.00729)	0.0969 (± 0.00504)	0.92144	0.4
PI	Phosphatidylinositol	5	0.92516 (± 0.0703)	0.81744 (± 0.04931)	0.25978	3.67
PS	Phosphatidylserine	19	4.18245 (± 0.27344)	3.83173 (± 0.0811)	0.28867	16.84
SHex-Cer	Sulfatide	3	0.03183 (± 0.001)	0.02388 (± 0.00129)	0.0008	0.12
SM	Sphingomyelin	11	0.18637 (± 0.02491)	0.19367 (± 0.02006)	0.82959	0.79
Total		219	24.9617±0.971078	22.59216±0.974774	0.17318	100

## Sheet: Table S9 
Spinal Cord
Lipid Class Abbrevation	Explained Class name	Number of Annotated Molecules	Average ± Exp Er (WT)	Average ± Exp Er (HOM)	p.value	% Amount
CE	Cholesteryl ester	15	0.13658 (± 0.0262)	0.72991 (± 0.27625)	0.04236	1.11
Cer[NS]	Ceramide	17	0.14326 (± 0.02879)	0.2167 (± 0.04461)	0.18631	0.48
CL	Cardiolipin	8	0.06271 (± 0.00289)	0.05449 (± 0.00506)	0.17418	0.16
DG	Diacylglycerol	20	0.44518 (± 0.06985)	0.25077 (± 0.00632)	0.03327	0.97
Hex-Cer	Hexosylceramide	9	0.15097 (± 0.01639)	0.12778 (± 0.01694)	0.35349	0.38
LPC	Lysophophatidylcholine	5	0.59801 (± 0.06774)	0.5054 (± 0.07892)	0.3936	1.52
LPE	Lysophosphatidylethanolamine	7	1.06545 (± 0.13728)	0.85301 (± 0.19339)	0.38235	2.65
LPI	Lysophosphatidylinositol	3	0.05385 (± 0.00488)	0.03967 (± 0.00262)	0.03938	0.13
PA	Phosphatidic acid	10	2.8913 (± 0.60626)	1.06542 (± 0.35014)	0.03592	5.63
PC	Phosphatidylcholine	24	9.82862 (± 0.38892)	8.32287 (± 0.53011)	0.04397	24.98
PC-O	Ether-linked phosphatidylcholine	5	0.24523 (± 0.01236)	0.21823 (± 0.0153)	0.19803	0.64
PE	Phosphatidylethanolamine	26	4.62055 (± 0.264)	3.72448 (± 0.32742)	0.05933	11.51
PE-O	Ether-linked phosphatidylethanolamine	37	10.39928 (± 0.67834)	8.16859 (± 0.45131)	0.0281	25.64
PG	Phosphatidylglycerol	6	0.18373 (± 0.01109)	0.22677 (± 0.02182)	0.09658	0.56
PI	Phosphatidylinositol	9	1.42142 (± 0.06846)	1.19407 (± 0.09941)	0.08476	3.6
PI-O	Ether-linked phosphatidylinositol	2	0.19763 (± 0.01918)	0.1762 (± 0.01284)	0.39835	0.51
PS	Phosphatidylserine	15	6.56875 (± 0.36345)	5.5893 (± 0.29159)	0.07187	16.73
SHex-Cer	Sulfatide	5	0.05808 (± 0.00582)	0.04408 (± 0.00664)	0.14584	0.14
SM	Sphingomyelin	13	0.89294 (± 0.05936)	1.05585 (± 0.11416)	0.21515	2.64
Total		236	39.96353266±1.388731448	32.56358±1.238098	0.0296995	99.98

[truncated: 2 more sheets: Table S10, Table S11]
